# Supplementary material for: Repair of oxidized methionine residues in the chaperone Spy maintains periplasmic proteostasis under chlorite stress in Escherichia coli
Source: PLoS Biol. 2025 Sep 29;23(9):e3003411. doi: 10.1371/journal.pbio.3003411 (PMC12503329; doi:10.1371/journal.pbio.3003411)
Supplement: S1 Data — Protein extracts from three biological replicates under two conditions (cells grown in LB medium LB A1, A2, and A3; and cells grown in LB medium exposed to ClO2− LBCLO2 B1, B2, and B3) were subjected to NuPAGE electrophoresis for a short migration. The proteomes were treated and subjected to trypsin proteolysis. The resulting peptides were analyzed on an Orbitrap Exploris 480 tandem mass spectrometer coupled to a Vanquish Neo UHPLC. A protein is validated when at least two peptides were found in one of the samples and at least one of these peptides is unambiguously assigned to this protein (this peptide is then proteotypic of the protein). (XLSX) [file pbio.3003411.s006.xlsx]

## Sheet: LBCLO2 VS LB
S1 Data - List of proteins and their spectral counts.			LEGENDS:	A protein is validated when at least two peptides were found in one of the samples and at least one of these peptides is unambiguously assigned to this protein (this peptide is then proteotypic of the protein).											Fold treshold	1.5
MS data file	\\sauval\Data_MS\CNRS\MS24-051_CLO2\2024-07-23
Database :	MS24-051_E.coli_MG1655_2024-08-20 (4298 sequences)
Enzyme :	Trypsin - Max missed cleavages: 2												Statistical classes
Fixed modifications :	Carbamidomethyl (C)					Mean	Total spectral count						Blue class: Identifications satisfied both, the fold (≥1.5) and statistical criteria (p value ≤0.05).
Variable modifications :	Deamidated (NQ), Oxidation (M)					23748.7	23174	23237	23431	24398	23415	24445	Orange class: These identifications did not meet the fold criterion but they deserve a second look because they have low p-values.
MS/ MS² mass tol. :	± 5.0 ppm / ± 0.02 Da						-0.0241978	-0.0215451	-0.0133762	0.0273419	-0.0140499	0.0293209	Green class: These identifications satisfied the fold criteria but, most likely, this happened by chance (should be disconsidered).
Instrument type :	Exploris 480												Red class: These identifications did not meet the fold and p-value criteria (should be disconsidered).
Spectral count :	Proteocount all peptides
Protein validation :	At least 2 peptides (best hit) and at least one being specific
							LB			LBCLO2			Tfold comparison "LBCLO2" versus "LB"
							A1	A2	A3	B1	B2	B3
Protein accession	Functional description	pI	Molecular Weight (Da)	#specific peptides	#peptides total	Total SC	E07455_MS24-051_1	E07456_MS24-051_2	E07457_MS24-051_3	E07458_MS24-051_4	E07459_MS24-051_5	E07460_MS24-051_6	Tfold	LOG2(Tfold)*sign	p value	PatternLab Class
NP_416257.1	ATP-independent periplasmic chaperone [Escherichia coli str. K-12 substr. MG1655]	9.7	18187	9	10	43	0	0	0	19	9	15	15.3333	3.9386	0.0387311	Blue
NP_416479.1	hydroxyisourate hydrolase/transthyretin-related protein [Escherichia coli str. K-12 substr. MG1655]	9.1	15450	7	7	32	0	0	0	9	9	14	11.6667	3.54432	0.0235549	Blue
NP_416578.2	multidrug efflux pump membrane fusion protein MdtA [Escherichia coli str. K-12 substr. MG1655]	8.9	44437	8	10	28	1	0	0	6	10	11	7.5	2.90689	0.0252644	Blue
NP_416480.1	protein-L-methionine sulfoxide reductase catalytic subunit MsrP [Escherichia coli str. K-12 substr. MG1655]	9.2	37345	7	11	34	1	1	0	8	10	14	7	2.80735	0.0263016	Blue
YP_026248.1	dihydroxy-acid dehydratase [Escherichia coli str. K-12 substr. MG1655]	5.6	65490	12	15	51	1	2	3	13	16	16	5.33333	2.41504	0.00111034	Blue
NP_416579.1	multidrug efflux pump RND permease subunit MdtB [Escherichia coli str. K-12 substr. MG1655]	5.3	112007	4	5	13	0	0	0	3	4	6	5.33333	2.41504	0.0390123	Blue
NP_416967.1	succinyl-diaminopimelate desuccinylase [Escherichia coli str. K-12 substr. MG1655]	5.3	41243	5	6	21	1	1	0	5	7	7	4.4	2.1375	0.00505837	Blue
NP_418220.1	threonine deaminase [Escherichia coli str. K-12 substr. MG1655]	5.6	56160	5	10	15	0	0	1	3	6	5	4.25	2.08746	0.0271218	Blue
NP_414651.1	quinolinate phosphoribosyltransferase (decarboxylating) [Escherichia coli str. K-12 substr. MG1655]	5.1	32742	4	6	5	0	0	0	2	2	1	2.66667	1.41504	0.0377496	Blue
NP_414591.1	diadenosine tetraphosphatase [Escherichia coli str. K-12 substr. MG1655]	5.2	31277	2	2	5	0	0	0	2	2	1	2.66667	1.41504	0.0377496	Blue
NP_415322.1	hydroxycarboxylate dehydrogenase B [Escherichia coli str. K-12 substr. MG1655]	6	38872	6	10	19	0	1	3	4	6	5	2.57143	1.36257	0.0321988	Blue
NP_417232.1	sulfate adenylyltransferase subunit 2 [Escherichia coli str. K-12 substr. MG1655]	7.8	35166	8	8	26	0	4	2	7	5	8	2.55556	1.35364	0.0357875	Blue
NP_416423.4	UvrABC excision nuclease subunit C [Escherichia coli str. K-12 substr. MG1655]	9.1	68145	7	13	25	3	2	1	8	5	6	2.44444	1.28951	0.0198551	Blue
YP_026254.1	UDP-N-acetyl-D-mannosamine dehydrogenase [Escherichia coli str. K-12 substr. MG1655]	5.2	45810	6	7	25	1	3	2	5	6	8	2.44444	1.28951	0.0198551	Blue
NP_416155.1	pyridoxine/pyridoxamine 5'-phosphate oxidase [Escherichia coli str. K-12 substr. MG1655]	9.2	25529	7	9	11	1	1	0	2	3	4	2.4	1.26303	0.0356527	Blue
NP_416381.2	isochorismatase family protein YecD [Escherichia coli str. K-12 substr. MG1655]	5.4	20440	5	6	11	0	1	1	3	3	3	2.4	1.26303	0.0198039	Blue
NP_414543.1	fused aspartate kinase/homoserine dehydrogenase 1 [Escherichia coli str. K-12 substr. MG1655]	5.5	89064	36	45	275	30	27	23	54	71	70	2.38554	1.25432	0.0120374	Blue
NP_417090.1	fused chorismate mutase/prephenate dehydratase [Escherichia coli str. K-12 substr. MG1655]	6.2	43084	11	14	41	4	4	3	11	10	9	2.35714	1.23704	0.0018875	Blue
NP_417806.1	peptidyl-prolyl cis-trans isomerase FkpA [Escherichia coli str. K-12 substr. MG1655]	8.4	28864	12	16	101	12	6	11	27	23	22	2.34375	1.22882	0.00445408	Blue
NP_417856.1	ADP-sugar diphosphatase NudE [Escherichia coli str. K-12 substr. MG1655]	4.8	21140	5	8	14	2	0	1	4	3	4	2.33333	1.22239	0.0248175	Blue
NP_414570.1	4-hydroxy-3-methylbut-2-enyl diphosphate reductase [Escherichia coli str. K-12 substr. MG1655]	5.2	34753	3	5	14	0	1	2	4	3	4	2.33333	1.22239	0.0248175	Blue
NP_418711.1	ferric citrate outer membrane transporter [Escherichia coli str. K-12 substr. MG1655]	5.6	85269	24	24	202	19	20	21	42	49	51	2.30159	1.20263	0.00767535	Blue
NP_415411.2	outer membrane lipoprotein carrier protein [Escherichia coli str. K-12 substr. MG1655]	6.3	22483	6	8	10	1	1	0	3	2	3	2.2	1.1375	0.0132356	Blue
NP_415026.1	NADP(+)-dependent aldehyde reductase YbbO [Escherichia coli str. K-12 substr. MG1655]	9	29391	3	3	10	0	1	1	2	3	3	2.2	1.1375	0.0132356	Blue
NP_415612.1	acyl carrier protein [Escherichia coli str. K-12 substr. MG1655]	4	8634	4	4	25	3	1	3	7	5	6	2.1	1.07039	0.0147784	Blue
NP_415577.1	N-methyl-L-tryptophan oxidase [Escherichia coli str. K-12 substr. MG1655]	5.1	40876	7	11	40	3	5	4	8	8	12	2.06667	1.04731	0.0410356	Blue
NP_417243.1	sulfite reductase, hemoprotein subunit [Escherichia coli str. K-12 substr. MG1655]	7.3	63958	21	28	190	21	21	20	37	48	43	2.01538	1.01106	0.0193351	Blue
NP_414545.1	threonine synthase [Escherichia coli str. K-12 substr. MG1655]	5.2	47084	18	23	138	17	14	14	27	37	29	2	1	0.025378	Blue
NP_416280.1	protease IV, a signal peptide peptidase [Escherichia coli str. K-12 substr. MG1655]	5.7	67177	7	12	27	1	3	4	5	8	6	2	1	0.0423945	Blue
NP_416867.1	D-serine ammonia-lyase [Escherichia coli str. K-12 substr. MG1655]	5.6	47870	4	6	27	2	3	3	6	7	6	2	1	0.00147312	Blue
NP_416974.4	putative transcriptional regulator GcvR [Escherichia coli str. K-12 substr. MG1655]	5.4	20755	2	3	3	0	0	0	1	1	1	2	1	0	Blue
NP_414662.1	S-adenosylmethionine decarboxylase proenzyme [Escherichia coli str. K-12 substr. MG1655]	5.2	30365	5	6	6	0	1	0	2	2	1	2	1	0.0474207	Blue
NP_417423.4	DUF179 domain-containing protein YqgE [Escherichia coli str. K-12 substr. MG1655]	5.3	20673	2	3	3	0	0	0	1	1	1	2	1	0	Blue
NP_418779.2	phosphoglycerol transferase I [Escherichia coli str. K-12 substr. MG1655]	6.1	85441	7	9	27	4	1	3	8	5	6	2	1	0.0423945	Blue
NP_415301.1	putative transferase YbhK [Escherichia coli str. K-12 substr. MG1655]	6	32767	2	2	3	0	0	0	1	1	1	2	1	0	Blue
NP_415765.1	cardiolipin synthase A [Escherichia coli str. K-12 substr. MG1655]	8.5	54787	2	5	9	1	1	0	2	3	2	2	1	0.0241101	Blue
YP_026277.1	periplasmic protein CpxP [Escherichia coli str. K-12 substr. MG1655]	6.4	18953	2	2	6	0	1	0	2	2	1	2	1	0.0474207	Blue
NP_418405.1	pantothenate kinase [Escherichia coli str. K-12 substr. MG1655]	6.3	36337	3	4	3	0	0	0	1	1	1	2	1	0	Blue
NP_415487.4	23S rRNA m(5)C1962 methyltransferase [Escherichia coli str. K-12 substr. MG1655]	7.6	44329	4	6	20	1	2	3	4	4	6	1.88889	0.917538	0.0400537	Blue
YP_026260.1	hydroxymethylbilane synthase [Escherichia coli str. K-12 substr. MG1655]	5.3	33831	5	6	20	2	3	1	4	4	6	1.88889	0.917538	0.0400537	Blue
NP_416583.1	DNA-binding transcriptional activator BaeR [Escherichia coli str. K-12 substr. MG1655]	5.5	27639	4	5	11	1	1	1	3	3	2	1.83333	0.874469	0.0377496	Blue
NP_417244.1	sulfite reductase, flavoprotein subunit [Escherichia coli str. K-12 substr. MG1655]	4.9	66229	22	25	178	20	21	21	34	40	42	1.83077	0.87245	0.0159283	Blue
NP_417680.1	glutamate synthase subunit GltD [Escherichia coli str. K-12 substr. MG1655]	5.5	51982	17	19	64	7	6	9	13	14	15	1.8	0.847997	0.0052015	Blue
NP_414777.1	glutamate 5-kinase [Escherichia coli str. K-12 substr. MG1655]	6.1	39032	8	9	50	6	4	7	9	13	11	1.8	0.847997	0.0240181	Blue
NP_418258.1	DNA helicase II [Escherichia coli str. K-12 substr. MG1655]	5.9	81938	6	12	30	3	3	4	7	7	6	1.76923	0.823122	0.00211065	Blue
NP_417891.1	aspartate-semialdehyde dehydrogenase [Escherichia coli str. K-12 substr. MG1655]	5.4	39992	14	16	132	15	14	18	25	27	33	1.76	0.815575	0.0188999	Blue
NP_414774.1	fermentation-respiration switch protein [Escherichia coli str. K-12 substr. MG1655]	6.5	46979	10	14	38	3	6	4	9	7	9	1.75	0.807355	0.0253033	Blue
NP_417165.1	glycine betaine ABC transporter periplasmic binding protein ProX [Escherichia coli str. K-12 substr. MG1655]	5.9	36000	6	7	49	6	5	6	10	9	13	1.75	0.807355	0.044741	Blue
NP_415471.1	intermembrane transport protein PqiB [Escherichia coli str. K-12 substr. MG1655]	7.7	60482	6	10	27	4	2	3	6	5	7	1.75	0.807355	0.0213116	Blue
NP_418742.1	D-mannonate dehydratase [Escherichia coli str. K-12 substr. MG1655]	5.4	44810	14	17	84	9	9	12	20	15	19	1.72727	0.788496	0.0164051	Blue
NP_414691.1	peptidoglycan glycosyltransferase/peptidoglycan DD-transpeptidase MrcB [Escherichia coli str. K-12 substr. MG1655]	9.1	94233	7	15	40	5	3	6	8	8	10	1.70588	0.770518	0.0253033	Blue
NP_416341.1	DNA-binding transcriptional repressor KdgR [Escherichia coli str. K-12 substr. MG1655]	5.4	30010	13	13	83	10	11	9	19	17	17	1.69697	0.762961	0.00105518	Blue
NP_418117.1	lipoprotein-28 [Escherichia coli str. K-12 substr. MG1655]	5.8	29405	7	9	29	3	3	4	5	7	7	1.69231	0.758992	0.0285958	Blue
NP_416568.1	putative assembly protein AsmA [Escherichia coli str. K-12 substr. MG1655]	5.2	68920	7	10	23	3	3	2	5	6	4	1.63636	0.710493	0.0356527	Blue
NP_416597.1	galactitol-specific PTS enzyme IIA component [Escherichia coli str. K-12 substr. MG1655]	5.1	16897	6	6	44	5	5	6	8	10	10	1.63158	0.706269	0.0133217	Blue
NP_414633.1	UDP-N-acetylmuramate--L-alanine ligase [Escherichia coli str. K-12 substr. MG1655]	5.5	53592	9	10	57	7	9	5	12	13	11	1.625	0.70044	0.0315622	Blue
NP_414718.1	intramembrane zinc metalloprotease RseP [Escherichia coli str. K-12 substr. MG1655]	6.6	49040	2	6	15	2	1	2	4	3	3	1.625	0.70044	0.0241101	Blue
NP_414572.1	4-hydroxy-tetrahydrodipicolinate reductase [Escherichia coli str. K-12 substr. MG1655]	5.4	28739	7	9	33	5	4	3	7	7	7	1.6	0.678072	0.0350987	Blue
NP_418023.1	xylose ABC transporter periplasmic binding protein [Escherichia coli str. K-12 substr. MG1655]	5.4	35712	6	6	46	4	7	6	8	10	11	1.6	0.678072	0.0326779	Blue
NP_417635.1	tRNA pseudouridine(55) synthase [Escherichia coli str. K-12 substr. MG1655]	5.7	35065	2	4	12	1	1	2	3	2	3	1.57143	0.652077	0.0474207	Blue
NP_418285.1	3-octaprenyl-4-hydroxybenzoate decarboxylase [Escherichia coli str. K-12 substr. MG1655]	5.3	55568	2	5	12	1	2	1	2	3	3	1.57143	0.652077	0.0474207	Blue
NP_416637.1	quinone-dependent D-lactate dehydrogenase [Escherichia coli str. K-12 substr. MG1655]	6.2	64572	16	23	109	16	12	14	22	21	24	1.55556	0.63743	0.00560173	Blue
NP_417391.1	DNA-binding transcriptional dual regulator ArgP [Escherichia coli str. K-12 substr. MG1655]	6.4	33450	5	9	17	2	2	2	4	4	3	1.55556	0.63743	0.0377496	Blue
NP_415200.1	asparagine synthetase B [Escherichia coli str. K-12 substr. MG1655]	5.6	62619	24	28	73	8	9	11	16	14	15	1.54839	0.630766	0.00873103	Blue
NP_416241.1	hexitol phosphatase B [Escherichia coli str. K-12 substr. MG1655]	4.8	24315	4	4	19	2	3	2	4	4	4	1.5	0.584963	0.0377496	Blue
NP_415737.1	DsrE/F sulfur relay family protein YchN [Escherichia coli str. K-12 substr. MG1655]	5	12685	2	3	9	1	1	1	2	2	2	1.5	0.584963	0	Blue
NP_417747.1	16S rRNA m(5)C967 methyltransferase [Escherichia coli str. K-12 substr. MG1655]	7.2	48317	5	6	29	4	4	3	6	5	7	1.5	0.584963	0.0356527	Blue
NP_414805.1	putative xylosidase/arabinosidase [Escherichia coli str. K-12 substr. MG1655]	5.4	60786	2	2	9	2	2	2	1	1	1	-1.5	-0.584963	0	Blue
NP_416300.2	diguanylate cyclase DgcJ [Escherichia coli str. K-12 substr. MG1655]	6.4	56567	2	3	9	2	2	2	1	1	1	-1.5	-0.584963	0	Blue
NP_414646.1	GMP reductase [Escherichia coli str. K-12 substr. MG1655]	6.1	37360	9	9	62	12	13	13	10	8	6	-1.51852	-0.602665	0.0469438	Blue
NP_416034.1	3-hydroxy-2,4-pentadione 5-phosphate thiolase [Escherichia coli str. K-12 substr. MG1655]	6.1	31872	12	14	90	16	21	18	15	10	10	-1.52632	-0.610053	0.0402965	Blue
NP_415651.4	tRNA-specific 2-thiouridylase [Escherichia coli str. K-12 substr. MG1655]	4.9	40934	5	7	32	6	7	7	5	4	3	-1.53333	-0.616671	0.0248175	Blue
NP_416319.1	long-chain-fatty-acid--CoA ligase [Escherichia coli str. K-12 substr. MG1655]	6.2	62292	8	9	45	10	8	10	7	4	6	-1.55	-0.632268	0.032811	Blue
NP_414987.3	PF09619 family lipoprotein YbaY [Escherichia coli str. K-12 substr. MG1655]	7.9	19419	7	8	89	21	18	16	14	11	9	-1.56757	-0.648528	0.0271108	Blue
NP_414859.1	aldehyde reductase, NADPH-dependent [Escherichia coli str. K-12 substr. MG1655]	5.8	37954	17	20	174	37	36	34	28	18	21	-1.57143	-0.652077	0.0369879	Blue
NP_417920.1	cell division protein FtsE [Escherichia coli str. K-12 substr. MG1655]	9.4	24424	7	9	12	3	3	2	1	2	1	-1.57143	-0.652077	0.0474207	Blue
NP_416202.1	putative FAD-linked oxidoreductase YdiJ [Escherichia coli str. K-12 substr. MG1655]	6.7	113176	9	18	54	13	11	10	6	6	8	-1.6087	-0.685891	0.0156578	Blue
NP_417476.1	NADP(+)-dependent aldehyde reductase [Escherichia coli str. K-12 substr. MG1655]	6.3	31468	12	14	99	21	18	23	16	12	9	-1.625	-0.70044	0.0334325	Blue
NP_417552.1	2,4-dienoyl-CoA reductase [Escherichia coli str. K-12 substr. MG1655]	6.1	72632	8	11	52	11	12	10	7	6	6	-1.63636	-0.710493	0.00483389	Blue
NP_417282.1	L-fucose isomerase [Escherichia coli str. K-12 substr. MG1655]	5.6	64935	7	8	31	8	6	6	3	4	4	-1.64286	-0.716207	0.0285958	Blue
NP_416844.1	3-ketoacyl-CoA thiolase FadI [Escherichia coli str. K-12 substr. MG1655]	8.5	46501	6	9	26	6	5	6	3	4	2	-1.66667	-0.736966	0.0248175	Blue
NP_418288.1	multifunctional enoyl-CoA hydratase, 3-hydroxyacyl-CoA epimerase, Delta(3)-cis- Delta(2)-trans-enoyl-CoA isomerase, L-3-hydroxyacyl-CoA dehydrogenase [Escherichia coli str. K-12 substr. MG1655]	5.8	79543	22	25	143	29	32	30	19	18	15	-1.70909	-0.773229	0.00139277	Blue
NP_416846.2	long-chain fatty acid outer membrane channel/bacteriophage T2 receptor [Escherichia coli str. K-12 substr. MG1655]	5.1	48512	12	12	130	27	24	33	19	11	16	-1.77551	-0.828234	0.0235569	Blue
NP_414573.1	carbamoyl-phosphate synthetase small subunit [Escherichia coli str. K-12 substr. MG1655]	5.9	41405	16	19	120	25	25	28	14	15	13	-1.8	-0.847997	0.00142659	Blue
NP_418512.1	D-allose ABC transporter periplasmic binding protein [Escherichia coli str. K-12 substr. MG1655]	6.5	32889	2	3	11	2	3	3	1	1	1	-1.83333	-0.874469	0.0377496	Blue
NP_417221.1	RNA polymerase sigma factor RpoS [Escherichia coli str. K-12 substr. MG1655]	4.9	37949	10	14	54	15	10	12	5	6	6	-2	-1	0.0385875	Blue
NP_415055.1	5-(carboxyamino)imidazole ribonucleotide synthase [Escherichia coli str. K-12 substr. MG1655]	5.6	39436	7	7	6	1	2	2	0	0	1	-2	-1	0.0474207	Blue
NP_417181.1	membrane-bound lytic murein transglycosylase B [Escherichia coli str. K-12 substr. MG1655]	9.1	40230	3	5	3	1	1	1	0	0	0	-2	-1	0	Blue
NP_417468.1	hydrogenase 2 large subunit [Escherichia coli str. K-12 substr. MG1655]	5.8	62452	2	3	6	2	2	1	1	0	0	-2	-1	0.0474207	Blue
NP_417313.1	fused 2-acylglycerophospho-ethanolamine acyltransferase/acyl-acyl carrier protein synthetase [Escherichia coli str. K-12 substr. MG1655]	9.3	80649	2	4	3	1	1	1	0	0	0	-2	-1	0	Blue
NP_416175.1	DNA-binding transcriptional repressor PurR [Escherichia coli str. K-12 substr. MG1655]	6.3	38150	8	16	29	6	8	7	1	3	4	-2.18182	-1.12553	0.0198551	Blue
NP_414574.1	carbamoyl-phosphate synthetase large subunit [Escherichia coli str. K-12 substr. MG1655]	5.2	117767	56	70	575	133	136	128	59	68	51	-2.20994	-1.14401	0.00113678	Blue
NP_416815.1	amidophosphoribosyltransferase [Escherichia coli str. K-12 substr. MG1655]	5.3	56453	12	14	56	12	14	14	7	3	6	-2.26316	-1.17834	0.00901341	Blue
NP_415056.1	N(5)-carboxyaminoimidazole ribonucleotide mutase [Escherichia coli str. K-12 substr. MG1655]	6	17769	4	4	8	2	2	3	0	1	0	-2.5	-1.32193	0.0132356	Blue
NP_416971.1	phosphoribosylaminoimidazole-succinocarboxamide synthase [Escherichia coli str. K-12 substr. MG1655]	5.1	26978	14	17	44	11	11	11	3	4	4	-2.57143	-1.36257	0.00205973	Blue
NP_416030.1	Autoinducer-2 ABC transporter ATP binding subunit [Escherichia coli str. K-12 substr. MG1655]	6.8	55787	5	7	16	4	4	5	2	1	0	-2.66667	-1.41504	0.0131721	Blue
NP_414610.1	thiamine ABC transporter periplasmic binding protein [Escherichia coli str. K-12 substr. MG1655]	6.8	36141	3	5	9	3	3	2	0	1	0	-2.75	-1.45943	0.0077626	Blue
NP_415520.1	curved DNA-binding protein [Escherichia coli str. K-12 substr. MG1655]	6.3	34434	7	9	51	12	11	16	8	2	2	-2.8	-1.48543	0.0260035	Blue
NP_418666.1	aspartate carbamoyltransferase catalytic subunit [Escherichia coli str. K-12 substr. MG1655]	6.1	34406	21	22	115	31	27	31	8	11	7	-3.17241	-1.66558	0.000324009	Blue
NP_414878.1	beta-galactosidase [Escherichia coli str. K-12 substr. MG1655]	5.3	116409	11	13	41	15	9	9	1	2	5	-3.27273	-1.71049	0.0324815	Blue
NP_416994.1	phosphoribosylformylglycinamide cyclo-ligase [Escherichia coli str. K-12 substr. MG1655]	4.8	36831	11	13	12	4	5	2	0	0	1	-3.5	-1.80735	0.0493723	Blue
NP_418665.1	aspartate carbamoyltransferase, PyrI subunit [Escherichia coli str. K-12 substr. MG1655]	6.9	17110	10	12	43	13	9	14	2	4	1	-3.9	-1.96347	0.0100689	Blue
NP_418434.1	bifunctional AICAR transformylase/IMP cyclohydrolase [Escherichia coli str. K-12 substr. MG1655]	5.5	57293	30	36	102	29	30	26	2	8	7	-4.4	-2.1375	0.00108795	Blue
NP_418395.1	argininosuccinate lyase [Escherichia coli str. K-12 substr. MG1655]	5.1	50287	6	10	16	4	5	6	0	0	1	-4.5	-2.16993	0.00483389	Blue
YP_026170.1	phosphoribosylformylglycinamide synthetase [Escherichia coli str. K-12 substr. MG1655]	5.2	141314	48	52	200	54	56	56	13	8	13	-4.56757	-2.19143	0.000358049	Blue
NP_418433.1	phosphoribosylamine--glycine ligase [Escherichia coli str. K-12 substr. MG1655]	5	45911	16	18	36	11	13	9	1	1	1	-6	-2.58496	0.0130725	Blue
NP_418663.1	Mg(2(+)) importing P-type ATPase [Escherichia coli str. K-12 substr. MG1655]	5.6	99403	29	30	216	81	59	59	6	7	4	-10.1	-3.33628	0.0133217	Blue
NP_416363.1	phosphoribosylglycinamide formyltransferase 2 [Escherichia coli str. K-12 substr. MG1655]	5.5	42407	15	19	43	14	13	16	0	0	0	-15.3333	-3.9386	0.00376447	Blue
NP_417866.4	putative RNA-binding protein YhgF [Escherichia coli str. K-12 substr. MG1655]	5.9	85067	21	32	171	17	26	25	30	36	37	1.49296	0.578173	0.0344754	Orange
NP_415413.1	serine--tRNA ligase [Escherichia coli str. K-12 substr. MG1655]	5.3	48384	18	24	193	24	26	27	34	42	40	1.4875	0.57289	0.0220468	Orange
NP_417679.2	glutamate synthase subunit GltB [Escherichia coli str. K-12 substr. MG1655]	6.1	163194	68	78	260	31	36	37	53	49	54	1.48598	0.571416	0.00225066	Orange
NP_416920.1	thiosulfate/sulfate ABC transporter periplasmic binding protein CysP [Escherichia coli str. K-12 substr. MG1655]	7.8	37591	18	21	162	21	21	23	31	31	35	1.47059	0.556393	0.00600162	Orange
NP_418068.1	putative sulfurtransferase YibN [Escherichia coli str. K-12 substr. MG1655]	9.4	15586	5	6	58	7	8	8	10	12	13	1.46154	0.547488	0.0326719	Orange
NP_417225.1	tRNA pseudouridine(13) synthase [Escherichia coli str. K-12 substr. MG1655]	6.2	39067	10	14	53	6	7	8	9	12	11	1.45833	0.544321	0.0321988	Orange
NP_415613.1	3-oxoacyl-[acyl carrier protein] synthase 2 [Escherichia coli str. K-12 substr. MG1655]	5.7	43019	13	16	119	16	16	16	23	22	26	1.45098	0.537028	0.0237044	Orange
NP_415739.1	DNA-binding transcriptional dual regulator NarL [Escherichia coli str. K-12 substr. MG1655]	5.7	23912	11	12	92	10	13	14	20	15	20	1.45	0.536053	0.0485753	Orange
NP_414772.1	peptidase D [Escherichia coli str. K-12 substr. MG1655]	5.2	52882	21	25	241	34	38	26	51	47	45	1.44554	0.531613	0.0330581	Orange
NP_418366.1	ATPase component of the HslVU protease [Escherichia coli str. K-12 substr. MG1655]	5.2	49563	25	27	270	39	33	38	55	50	55	1.44248	0.528549	0.00271674	Orange
NP_417101.1	signal recognition particle protein component [Escherichia coli str. K-12 substr. MG1655]	9.5	49755	17	22	106	11	16	16	18	22	23	1.43478	0.520832	0.0424125	Orange
NP_415139.2	alkyl hydroperoxide reductase, AhpF component [Escherichia coli str. K-12 substr. MG1655]	5.5	56142	27	32	285	36	39	42	52	60	56	1.425	0.510962	0.00525109	Orange
NP_418230.1	transcription termination factor Rho [Escherichia coli str. K-12 substr. MG1655]	6.8	46975	29	31	297	43	39	41	51	62	61	1.40476	0.490326	0.030214	Orange
NP_417738.4	hexapeptide repeat-containing protein YrdA [Escherichia coli str. K-12 substr. MG1655]	5.3	20232	5	7	18	2	2	3	4	4	3	1.4	0.485427	0.0474207	Orange
NP_414634.1	D-alanine--D-alanine ligase B [Escherichia coli str. K-12 substr. MG1655]	4.8	32819	6	7	18	3	2	2	3	4	4	1.4	0.485427	0.0474207	Orange
NP_416909.1	cysteine synthase A [Escherichia coli str. K-12 substr. MG1655]	5.8	34468	27	29	585	81	82	84	102	116	120	1.364	0.447844	0.0282502	Orange
NP_416331.1	mannose-specific PTS enzyme IIAB component [Escherichia coli str. K-12 substr. MG1655]	5.7	35025	15	17	166	24	25	21	36	28	32	1.35616	0.439532	0.0445506	Orange
NP_414942.1	Sec translocon accessory complex subunit SecD [Escherichia coli str. K-12 substr. MG1655]	8.6	66591	22	26	175	23	27	25	29	36	35	1.32051	0.401098	0.0426189	Orange
NP_416542.1	dTDP-4-dehydrorhamnose 3,5-epimerase [Escherichia coli str. K-12 substr. MG1655]	5.5	21257	4	4	45	6	7	6	9	8	9	1.31818	0.398549	0.0077626	Orange
NP_418595.1	regulator of FtsH protease [Escherichia coli str. K-12 substr. MG1655]	6.2	45517	24	26	286	41	36	46	58	50	55	1.31746	0.39776	0.0246443	Orange
NP_417808.1	FKBP-type peptidyl-prolyl cis-trans isomerase SlyD [Escherichia coli str. K-12 substr. MG1655]	4.9	20840	5	5	100	14	16	13	18	20	19	1.30435	0.383329	0.0159022	Orange
NP_414601.1	RNA polymerase-binding ATPase and RNAP recycling factor [Escherichia coli str. K-12 substr. MG1655]	5	109701	25	36	199	28	26	32	40	34	39	1.30337	0.382248	0.0246625	Orange
NP_418792.1	peptide chain release factor RF3 [Escherichia coli str. K-12 substr. MG1655]	5.7	59536	14	20	109	15	17	15	19	22	21	1.3	0.378512	0.0125409	Orange
NP_415193.2	PhoH-like protein [Escherichia coli str. K-12 substr. MG1655]	5.7	39015	16	21	113	17	18	14	21	22	21	1.28846	0.365649	0.044741	Orange
NP_416533.1	6-phosphogluconate dehydrogenase, decarboxylating [Escherichia coli str. K-12 substr. MG1655]	5.1	51449	39	41	415	55	62	64	82	75	77	1.28804	0.365181	0.00809223	Orange
NP_414567.1	isoleucine--tRNA ligase [Escherichia coli str. K-12 substr. MG1655]	5.7	104231	41	50	473	68	71	69	87	84	94	1.27014	0.34499	0.0169649	Orange
NP_417275.1	nucleotide 5'-monophosphate nucleosidase [Escherichia coli str. K-12 substr. MG1655]	6	50939	21	24	112	18	14	17	21	19	23	1.26923	0.343954	0.0489003	Orange
NP_418391.1	phosphoenolpyruvate carboxylase [Escherichia coli str. K-12 substr. MG1655]	5.5	99000	60	63	383	56	57	56	74	72	68	1.26163	0.335286	0.0113664	Orange
NP_416368.1	pyruvate kinase 2 [Escherichia coli str. K-12 substr. MG1655]	6.2	51325	23	28	316	46	47	47	60	55	61	1.25175	0.323944	0.0203553	Orange
NP_414995.1	multidrug efflux pump RND permease AcrB [Escherichia coli str. K-12 substr. MG1655]	5.4	113501	24	27	190	28	29	28	33	35	37	1.22727	0.295456	0.0217897	Orange
NP_415205.1	N-acetylglucosamine-specific PTS enzyme IIABC component [Escherichia coli str. K-12 substr. MG1655]	5.8	68303	13	17	112	16	18	16	19	21	22	1.22642	0.294447	0.0253033	Orange
NP_417645.1	ATP-dependent zinc metalloprotease FtsH [Escherichia coli str. K-12 substr. MG1655]	5.9	70663	31	36	295	41	47	45	55	55	52	1.21324	0.278859	0.0155021	Orange
NP_417412.1	agmatinase [Escherichia coli str. K-12 substr. MG1655]	5.1	33536	8	9	71	11	11	10	14	12	13	1.2	0.263034	0.0356527	Orange
NP_418679.1	valine--tRNA ligase [Escherichia coli str. K-12 substr. MG1655]	5.2	108124	53	62	565	89	89	83	101	97	106	1.16288	0.217701	0.0138285	Orange
NP_417366.1	lysine--tRNA ligase [Escherichia coli str. K-12 substr. MG1655]	5.1	57567	20	31	382	63	57	60	67	67	68	1.12022	0.16378	0.0470526	Orange
NP_417798.1	translation elongation factor Tu 1 [Escherichia coli str. K-12 substr. MG1655]	5.3	43256	36	40	2116	335	337	326	363	373	382	1.11988	0.163344	0.00617161	Orange
NP_414736.1	proline--tRNA ligase [Escherichia coli str. K-12 substr. MG1655]	5.1	63653	31	37	377	63	58	58	66	64	68	1.1044	0.143257	0.0414893	Orange
NP_414549.1	transaldolase B [Escherichia coli str. K-12 substr. MG1655]	5.1	35197	29	35	444	72	70	71	76	80	75	1.08333	0.115477	0.0453176	Orange
NP_414830.1	50S ribosomal subunit protein L31B [Escherichia coli str. K-12 substr. MG1655]	9.3	9914	5	5	0	0	0	0	0	0	0	1	0	0	Orange
NP_418376.1	5,10-methylenetetrahydrofolate reductase [Escherichia coli str. K-12 substr. MG1655]	6	33082	19	22	0	0	0	0	0	0	0	1	0	0	Orange
NP_416791.3	NADH:quinone oxidoreductase subunit A [Escherichia coli str. K-12 substr. MG1655]	9.9	16447	3	3	36	6	6	6	6	6	6	1	0	0	Orange
NP_418437.1	homoserine O-succinyltransferase [Escherichia coli str. K-12 substr. MG1655]	5.1	35705	9	9	0	0	0	0	0	0	0	1	0	0	Orange
NP_414958.4	protein/nucleic acid deglycase 3 [Escherichia coli str. K-12 substr. MG1655]	5.2	20764	4	4	18	3	3	3	3	3	3	1	0	0	Orange
NP_415325.4	PKHD-type hydroxylase YbiX [Escherichia coli str. K-12 substr. MG1655]	6	25513	6	7	0	0	0	0	0	0	0	1	0	0	Orange
NP_416372.1	Zn(2(+)) ABC transporter ATP binding subunit [Escherichia coli str. K-12 substr. MG1655]	9.4	27850	7	7	0	0	0	0	0	0	0	1	0	0	Orange
NP_417915.1	L-leucine/L-phenylalanine ABC transporter periplasmic binding protein [Escherichia coli str. K-12 substr. MG1655]	5.5	39354	8	11	0	0	0	0	0	0	0	1	0	0	Orange
NP_415295.1	adenosylmethionine-8-amino-7-oxononanoate aminotransferase [Escherichia coli str. K-12 substr. MG1655]	5.5	47304	9	11	0	0	0	0	0	0	0	1	0	0	Orange
NP_418537.1	DNA-binding transcriptional dual regulator BasR [Escherichia coli str. K-12 substr. MG1655]	5.7	25015	2	3	12	2	2	2	2	2	2	1	0	0	Orange
NP_415299.1	dethiobiotin synthetase [Escherichia coli str. K-12 substr. MG1655]	5.6	24124	4	6	0	0	0	0	0	0	0	1	0	0	Orange
NP_415117.2	ferric enterobactin esterase [Escherichia coli str. K-12 substr. MG1655]	6.1	45623	7	8	0	0	0	0	0	0	0	1	0	0	Orange
NP_415768.1	Ton complex subunit TonB [Escherichia coli str. K-12 substr. MG1655]	9.6	26078	3	5	6	1	1	1	1	1	1	1	0	0	Orange
NP_414620.1	acetolactate synthase/acetohydroxybutanoate synthase, regulatory subunit [Escherichia coli str. K-12 substr. MG1655]	8	17966	3	4	0	0	0	0	0	0	0	1	0	0	Orange
YP_025294.2	acetolactate synthase/acetohydroxybutanoate synthase, catalytic subunit [Escherichia coli str. K-12 substr. MG1655]	5.9	62944	11	12	0	0	0	0	0	0	0	1	0	0	Orange
NP_417069.1	L-aspartate oxidase [Escherichia coli str. K-12 substr. MG1655]	5.9	60299	6	8	0	0	0	0	0	0	0	1	0	0	Orange
NP_417670.1	ribosome hibernation-promoting factor [Escherichia coli str. K-12 substr. MG1655]	6.5	10744	2	3	0	0	0	0	0	0	0	1	0	0	Orange
NP_417912.1	branched chain amino acid/phenylalanine ABC transporter ATP binding subunit LivG [Escherichia coli str. K-12 substr. MG1655]	6.7	28409	4	4	0	0	0	0	0	0	0	1	0	0	Orange
NP_417490.1	1-acylglycerol-3-phosphate O-acyltransferase PlsC [Escherichia coli str. K-12 substr. MG1655]	9.7	27436	2	3	12	2	2	2	2	2	2	1	0	0	Orange
NP_415133.1	methionine transaminase [Escherichia coli str. K-12 substr. MG1655]	5.8	42936	5	9	0	0	0	0	0	0	0	1	0	0	Orange
NP_416199.1	iron-sulfur cluster insertion protein SufA [Escherichia coli str. K-12 substr. MG1655]	4.8	13291	2	4	0	0	0	0	0	0	0	1	0	0	Orange
NP_416194.1	sulfur carrier protein SufE [Escherichia coli str. K-12 substr. MG1655]	5.8	15790	3	4	0	0	0	0	0	0	0	1	0	0	Orange
NP_415170.4	ribosomal silencing factor RsfS [Escherichia coli str. K-12 substr. MG1655]	4.5	11575	2	2	0	0	0	0	0	0	0	1	0	0	Orange
NP_416125.2	DNA-binding transcriptional regulator RstA [Escherichia coli str. K-12 substr. MG1655]	5.4	26687	2	2	6	1	1	1	1	1	1	1	0	0	Orange
NP_417022.1	[Fe-S] cluster biosynthesis co-chaperone HscB [Escherichia coli str. K-12 substr. MG1655]	5	20125	2	2	0	0	0	0	0	0	0	1	0	0	Orange
NP_414744.1	DNA-binding transcriptional regulator YafC [Escherichia coli str. K-12 substr. MG1655]	6.9	33755	2	2	6	1	1	1	1	1	1	1	0	0	Orange
NP_417911.4	branched chain amino acid/phenylalanine ABC transporter ATP binding subunit LivF [Escherichia coli str. K-12 substr. MG1655]	5.6	26294	2	4	0	0	0	0	0	0	0	1	0	0	Orange
NP_415305.1	molybdopterin synthase sulfur carrier subunit [Escherichia coli str. K-12 substr. MG1655]	4.4	8752	2	2	0	0	0	0	0	0	0	1	0	0	Orange
NP_415271.1	quinolinate synthase [Escherichia coli str. K-12 substr. MG1655]	5.2	38216	3	3	0	0	0	0	0	0	0	1	0	0	Orange
NP_418736.3	type 1 fimbriae periplasmic chaperone [Escherichia coli str. K-12 substr. MG1655]	9.4	26672	3	3	0	0	0	0	0	0	0	1	0	0	Orange
NP_415120.1	ferric enterobactin ABC transporter ATP binding subunit [Escherichia coli str. K-12 substr. MG1655]	6.1	29765	2	3	0	0	0	0	0	0	0	1	0	0	Orange
NP_414664.4	putative lipoprotein YacC [Escherichia coli str. K-12 substr. MG1655]	5.3	12845	2	2	0	0	0	0	0	0	0	1	0	0	Orange
NP_417536.1	N(6)-L-threonylcarbamoyladenine synthase, TsaD subunit [Escherichia coli str. K-12 substr. MG1655]	5.9	35986	2	3	6	1	1	1	1	1	1	1	0	0	Orange
NP_414745.1	endonuclease/exonuclease/phosphatase domain-containing protein YafD [Escherichia coli str. K-12 substr. MG1655]	9.6	29973	2	2	0	0	0	0	0	0	0	1	0	0	Orange
NP_417618.1	DnaA initiator-associating protein DiaA [Escherichia coli str. K-12 substr. MG1655]	5.3	21093	2	3	0	0	0	0	0	0	0	1	0	0	Orange
NP_416714.1	malate:quinone oxidoreductase [Escherichia coli str. K-12 substr. MG1655]	6.5	60192	3	5	0	0	0	0	0	0	0	1	0	0	Orange
NP_415311.1	endonuclease/exonuclease/phosphatase domain-containing protein YbhP [Escherichia coli str. K-12 substr. MG1655]	6.6	28772	2	3	0	0	0	0	0	0	0	1	0	0	Orange
NP_418812.1	putative phosphatase [Escherichia coli str. K-12 substr. MG1655]	5.5	24050	1	3	0	0	0	0	0	0	0	1	0	0	Orange
NP_415497.1	cytochrome bd-II subunit 1 [Escherichia coli str. K-12 substr. MG1655]	6.8	57882	2	4	0	0	0	0	0	0	0	1	0	0	Orange
NP_415132.1	hydroxycarboxylate dehydrogenase A [Escherichia coli str. K-12 substr. MG1655]	5.7	39067	2	2	0	0	0	0	0	0	0	1	0	0	Orange
NP_415586.1	putative oxidoreductase YceM [Escherichia coli str. K-12 substr. MG1655]	6.8	33660	2	3	0	0	0	0	0	0	0	1	0	0	Orange
NP_416794.1	dCMP phosphohydrolase [Escherichia coli str. K-12 substr. MG1655]	5.5	22694	1	3	0	0	0	0	0	0	0	1	0	0	Orange
NP_415376.4	putrescine ABC transporter ATP binding subunit [Escherichia coli str. K-12 substr. MG1655]	6.5	41904	2	2	0	0	0	0	0	0	0	1	0	0	Orange
NP_416893.1	Mn(2(+))/Fe(2(+)): H(+) symporter MntH [Escherichia coli str. K-12 substr. MG1655]	9.8	44165	2	2	0	0	0	0	0	0	0	1	0	0	Orange
NP_416422.1	CDP-diacylglycerol--glycerol-3-phosphate 3-phosphatidyltransferase [Escherichia coli str. K-12 substr. MG1655]	8.9	20687	2	2	0	0	0	0	0	0	0	1	0	0	Orange
NP_418574.1	beta-lactamase [Escherichia coli str. K-12 substr. MG1655]	8.8	41529	2	3	0	0	0	0	0	0	0	1	0	0	Orange
NP_417868.1	Fe(2(+)) transporter FeoB [Escherichia coli str. K-12 substr. MG1655]	5.8	84419	4	5	0	0	0	0	0	0	0	1	0	0	Orange
NP_418098.4	nucleoid occlusion factor SlmA [Escherichia coli str. K-12 substr. MG1655]	8.8	22822	2	2	0	0	0	0	0	0	0	1	0	0	Orange
NP_416042.2	succinate semialdehyde dehydrogenase (NAD(P)(+)) Sad [Escherichia coli str. K-12 substr. MG1655]	5.4	49686	2	2	0	0	0	0	0	0	0	1	0	0	Orange
NP_416465.2	diguanylate cyclase DgcQ [Escherichia coli str. K-12 substr. MG1655]	6.7	64243	2	3	0	0	0	0	0	0	0	1	0	0	Orange
NP_417697.1	30S ribosomal subunit protein S9 [Escherichia coli str. K-12 substr. MG1655]	10.9	14847	10	12	110	19	19	21	18	17	16	-1.14815	-0.199309	0.0400537	Orange
NP_418562.4	aspartate ammonia-lyase [Escherichia coli str. K-12 substr. MG1655]	5.2	52323	20	24	299	52	54	55	47	44	47	-1.16312	-0.218001	0.00475515	Orange
NP_415948.1	DUF3313 domain-containing lipoprotein YdcL [Escherichia coli str. K-12 substr. MG1655]	8.4	24411	7	10	49	9	9	9	8	7	7	-1.2	-0.263034	0.0377496	Orange
NP_416737.1	ribonucleoside-diphosphate reductase 1 subunit alpha [Escherichia coli str. K-12 substr. MG1655]	5.8	85721	26	34	265	47	47	53	35	43	40	-1.23967	-0.309955	0.0357867	Orange
NP_418684.1	DUF853 domain-containing protein YjgR [Escherichia coli str. K-12 substr. MG1655]	5.9	54298	11	14	68	12	12	14	10	11	9	-1.24242	-0.313158	0.0400537	Orange
NP_418598.1	adenylosuccinate synthetase [Escherichia coli str. K-12 substr. MG1655]	5.3	47315	29	37	405	72	80	74	54	59	66	-1.25824	-0.331409	0.0255422	Orange
NP_415332.1	L-glutamine ABC transporter periplasmic binding protein [Escherichia coli str. K-12 substr. MG1655]	8.4	27173	13	16	164	32	31	29	24	22	26	-1.26667	-0.341037	0.0118348	Orange
NP_418275.1	uridine phosphorylase [Escherichia coli str. K-12 substr. MG1655]	5.8	27142	9	11	164	32	33	27	25	25	22	-1.26667	-0.341037	0.0491782	Orange
NP_417450.1	malate synthase G [Escherichia coli str. K-12 substr. MG1655]	5.8	80438	36	39	526	94	103	100	69	78	82	-1.2931	-0.370838	0.0111809	Orange
NP_418306.1	glutamine synthetase [Escherichia coli str. K-12 substr. MG1655]	5.3	51871	21	25	261	51	47	50	34	36	43	-1.30172	-0.380424	0.0347141	Orange
NP_417003.1	inosine 5'-monophosphate dehydrogenase [Escherichia coli str. K-12 substr. MG1655]	6	51990	24	27	223	39	41	47	33	31	32	-1.31313	-0.393011	0.0435487	Orange
NP_415580.1	dihydroorotase [Escherichia coli str. K-12 substr. MG1655]	5.8	38803	15	16	103	18	19	22	14	17	13	-1.31915	-0.399607	0.0423157	Orange
NP_417474.1	L-glyceraldehyde 3-phosphate reductase [Escherichia coli str. K-12 substr. MG1655]	6.7	38808	11	14	81	17	16	14	9	12	13	-1.35135	-0.434403	0.0486458	Orange
NP_415649.1	adenylosuccinate lyase [Escherichia coli str. K-12 substr. MG1655]	5.7	51511	18	23	112	21	24	20	13	17	17	-1.36	-0.443607	0.0292365	Orange
NP_418653.1	fructose-1,6-bisphosphatase 1 [Escherichia coli str. K-12 substr. MG1655]	5.7	36811	9	13	80	14	16	17	9	13	11	-1.38889	-0.473931	0.0357875	Orange
NP_417952.1	universal stress protein A [Escherichia coli str. K-12 substr. MG1655]	5.1	16056	5	7	73	16	14	13	10	9	11	-1.39394	-0.479168	0.0198551	Orange
NP_417379.1	glycine decarboxylase [Escherichia coli str. K-12 substr. MG1655]	5.6	104310	40	46	400	71	82	82	59	48	58	-1.41667	-0.5025	0.0101075	Orange
NP_417998.1	dipeptide ABC transporter ATP binding subunit DppD [Escherichia coli str. K-12 substr. MG1655]	6.2	35821	13	13	99	18	22	19	16	12	12	-1.44186	-0.527932	0.0246985	Orange
NP_416253.1	osmotically-inducible lipoprotein OsmE [Escherichia coli str. K-12 substr. MG1655]	7.7	12013	7	8	122	24	23	26	18	16	15	-1.46154	-0.547488	0.00303581	Orange
NP_414756.2	acyl-CoA dehydrogenase [Escherichia coli str. K-12 substr. MG1655]	8.2	89168	16	24	100	19	22	19	10	14	16	-1.46512	-0.551015	0.0426932	Orange
NP_416917.1	sulfate/thiosulfate ABC transporter ATP binding subunit [Escherichia coli str. K-12 substr. MG1655]	6.9	41033	6	6	18	0	1	0	2	7	8	5	2.32193	0.0983994	Green
NP_416582.1	sensor histidine kinase BaeS [Escherichia coli str. K-12 substr. MG1655]	7.2	51959	5	7	11	0	0	0	5	2	4	4.66667	2.22239	0.0532707	Green
NP_416012.1	putative TonB-dependent receptor YddB [Escherichia coli str. K-12 substr. MG1655]	6	89228	8	13	9	0	0	0	1	3	5	4	2	0.12169	Green
NP_418768.1	type I restriction enzyme EcoKI specificity subunit [Escherichia coli str. K-12 substr. MG1655]	9.6	51363	5	5	9	0	0	0	0	3	6	4	2	0.225403	Green
NP_414544.1	homoserine kinase [Escherichia coli str. K-12 substr. MG1655]	5.5	33602	8	9	16	1	0	1	4	2	8	3.4	1.76553	0.147184	Green
NP_416011.1	periplasmic metalloprotease [Escherichia coli str. K-12 substr. MG1655]	6	104592	12	18	38	1	2	4	5	12	14	3.4	1.76553	0.0876086	Green
NP_415306.1	molybdopterin synthase catalytic subunit [Escherichia coli str. K-12 substr. MG1655]	5.3	16971	3	3	7	0	0	0	1	3	3	3.33333	1.73697	0.0728274	Green
NP_415225.1	K(+) transporting P-type ATPase subunit KdpB [Escherichia coli str. K-12 substr. MG1655]	7.6	72153	4	6	7	0	0	0	1	2	4	3.33333	1.73697	0.118083	Green
NP_415239.1	5-oxoprolinase component B [Escherichia coli str. K-12 substr. MG1655]	5.2	23932	3	4	6	0	0	0	4	1	1	3	1.58496	0.183503	Green
NP_415803.2	putative peroxidase YciW [Escherichia coli str. K-12 substr. MG1655]	6	42194	4	7	6	0	0	0	1	1	4	3	1.58496	0.183503	Green
NP_417230.1	adenylyl-sulfate kinase [Escherichia coli str. K-12 substr. MG1655]	5.9	22308	3	3	6	0	0	0	1	2	3	3	1.58496	0.0741799	Green
NP_418731.2	N-acetylneuraminate outer membrane channel [Escherichia coli str. K-12 substr. MG1655]	8.4	27871	3	3	6	0	0	0	0	3	3	3	1.58496	0.183503	Green
NP_417691.4	N-acetylneuraminate:H(+) symporter [Escherichia coli str. K-12 substr. MG1655]	9.5	53516	2	2	6	0	0	0	0	3	3	3	1.58496	0.183503	Green
NP_416965.1	multidrug efflux pump RND permease AcrD [Escherichia coli str. K-12 substr. MG1655]	5.6	112975	5	8	17	1	2	0	6	2	6	2.83333	1.5025	0.0943912	Green
NP_415410.1	cell division DNA translocase FtsK [Escherichia coli str. K-12 substr. MG1655]	4.9	146571	7	17	20	0	3	1	2	6	8	2.71429	1.44057	0.137381	Green
NP_417699.1	cell division protein ZapE [Escherichia coli str. K-12 substr. MG1655]	6.4	43036	3	6	5	0	0	0	0	2	3	2.66667	1.41504	0.199359	Green
NP_417538.1	DNA primase [Escherichia coli str. K-12 substr. MG1655]	5.7	65523	3	4	5	0	0	0	1	1	3	2.66667	1.41504	0.129612	Green
NP_418205.1	ribose ABC transporter ATP binding subunit [Escherichia coli str. K-12 substr. MG1655]	5.8	55007	7	8	19	1	1	2	2	5	8	2.57143	1.36257	0.164341	Green
NP_416068.2	protein GnsB [Escherichia coli str. K-12 substr. MG1655]	9	6544	5	7	8	0	1	0	1	3	3	2.5	1.32193	0.0764504	Green
YP_026253.1	UDP-N-acetylglucosamine 2-epimerase [Escherichia coli str. K-12 substr. MG1655]	5.9	42218	5	6	15	1	1	1	2	5	5	2.5	1.32193	0.095466	Green
NP_417741.1	L-threonylcarbamoyladenylate synthase [Escherichia coli str. K-12 substr. MG1655]	4.9	20755	4	5	14	1	1	1	3	3	5	2.33333	1.22239	0.057191	Green
NP_417625.1	putative N-acetyltransferase YhbS [Escherichia coli str. K-12 substr. MG1655]	4.6	18522	4	4	4	0	0	0	1	3	0	2.33333	1.22239	0.269703	Green
NP_415447.1	hydroxyacylglutathione hydrolase GloC [Escherichia coli str. K-12 substr. MG1655]	4.9	23769	2	3	4	0	0	0	0	1	3	2.33333	1.22239	0.269703	Green
NP_418236.1	glucose-1-phosphate thymidylyltransferase 2 [Escherichia coli str. K-12 substr. MG1655]	5.3	32714	2	5	4	0	0	0	1	1	2	2.33333	1.22239	0.057191	Green
NP_416966.1	putative reductase YffB [Escherichia coli str. K-12 substr. MG1655]	6.1	13592	2	3	4	0	0	0	1	3	0	2.33333	1.22239	0.269703	Green
NP_415349.1	isoaspartyl dipeptidase proenzyme [Escherichia coli str. K-12 substr. MG1655]	4.8	33373	2	3	4	0	0	0	3	0	1	2.33333	1.22239	0.269703	Green
YP_026239.1	DNA-binding transcriptional regulator DgoR [Escherichia coli str. K-12 substr. MG1655]	5.5	26063	2	2	4	0	0	0	1	3	0	2.33333	1.22239	0.269703	Green
NP_415424.1	formate channel FocA [Escherichia coli str. K-12 substr. MG1655]	6.4	30970	2	2	4	0	0	0	2	1	1	2.33333	1.22239	0.057191	Green
NP_417084.1	purine nucleoside phosphorylase YfiH [Escherichia coli str. K-12 substr. MG1655]	6.2	26322	2	2	4	0	0	0	2	1	1	2.33333	1.22239	0.057191	Green
NP_414616.1	2-isopropylmalate synthase [Escherichia coli str. K-12 substr. MG1655]	5.5	57262	16	23	17	3	0	1	6	4	3	2.28571	1.19265	0.0739262	Green
YP_026247.1	branched-chain-amino-acid aminotransferase [Escherichia coli str. K-12 substr. MG1655]	5.5	34072	9	10	30	1	2	5	5	8	9	2.27273	1.18442	0.051606	Green
NP_416015.2	putative sulfatase YdeN [Escherichia coli str. K-12 substr. MG1655]	5.7	62763	16	18	108	11	7	14	13	31	32	2.25714	1.1745	0.129985	Green
NP_418222.1	ketol-acid reductoisomerase (NADP(+)) [Escherichia coli str. K-12 substr. MG1655]	5.2	54034	24	32	20	2	2	1	2	6	7	2.25	1.16993	0.155513	Green
NP_418254.2	diaminopimelate epimerase [Escherichia coli str. K-12 substr. MG1655]	5.9	30189	2	2	7	1	0	0	2	1	3	2.25	1.16993	0.0824417	Green
NP_415710.1	murein tetrapeptide carboxypeptidase [Escherichia coli str. K-12 substr. MG1655]	6.1	33546	3	4	7	0	0	1	1	2	3	2.25	1.16993	0.0824417	Green
NP_415190.1	apolipoprotein N-acyltransferase [Escherichia coli str. K-12 substr. MG1655]	9.4	57029	3	5	7	1	0	0	0	2	4	2.25	1.16993	0.283236	Green
NP_415718.6	dihydroxyacetone kinase subunit K [Escherichia coli str. K-12 substr. MG1655]	4.8	38191	5	6	23	2	2	2	4	7	6	2.22222	1.152	0.0532707	Green
NP_416140.1	adenosine deaminase [Escherichia coli str. K-12 substr. MG1655]	5.4	36375	7	7	26	2	2	3	10	3	6	2.2	1.1375	0.184395	Green
NP_418710.4	ferric citrate ABC transporter periplasmic binding protein [Escherichia coli str. K-12 substr. MG1655]	8.8	33126	6	7	32	1	3	5	5	9	9	2.16667	1.11548	0.0584402	Green
NP_416385.1	tRNA U34 carboxymethyltransferase [Escherichia coli str. K-12 substr. MG1655]	6.1	36983	3	4	13	1	0	2	2	4	4	2.16667	1.11548	0.0584402	Green
NP_416742.1	glycerophosphoryl diester phosphodiesterase GlpQ [Escherichia coli str. K-12 substr. MG1655]	5.4	40817	9	11	38	5	4	2	6	10	11	2.14286	1.09954	0.052078	Green
NP_416688.1	16S rRNA pseudouridine(516) synthase [Escherichia coli str. K-12 substr. MG1655]	5.7	25849	7	7	22	2	2	2	5	4	7	2.11111	1.078	0.0634142	Green
NP_417242.1	phosphoadenosine phosphosulfate reductase [Escherichia coli str. K-12 substr. MG1655]	5.5	27958	12	12	53	4	7	5	8	11	18	2.10526	1.074	0.132639	Green
NP_417877.1	DNA-binding transcriptional activator MalT [Escherichia coli str. K-12 substr. MG1655]	6	103054	16	21	83	3	8	15	9	24	24	2.06897	1.04891	0.17364	Green
NP_418106.1	RNA polymerase subunit omega [Escherichia coli str. K-12 substr. MG1655]	4.9	10230	7	7	21	2	2	2	8	2	5	2	1	0.225403	Green
NP_415537.1	ferrous iron transport system protein EfeO [Escherichia coli str. K-12 substr. MG1655]	5	41112	14	20	33	1	3	6	7	5	11	2	1	0.133415	Green
NP_417905.1	DUF2756 domain-containing protein YhhA [Escherichia coli str. K-12 substr. MG1655]	10.9	16613	4	4	18	4	0	1	8	4	1	2	1	0.334394	Green
NP_415212.1	esterase [Escherichia coli str. K-12 substr. MG1655]	5.9	28419	6	9	12	1	1	1	5	2	2	2	1	0.183503	Green
NP_416292.1	methionine sulfoxide reductase B [Escherichia coli str. K-12 substr. MG1655]	5.6	15441	2	2	15	0	2	2	2	4	5	2	1	0.107562	Green
NP_418360.1	fructose-1,6-bisphosphatase 2 [Escherichia coli str. K-12 substr. MG1655]	5.3	35830	5	9	15	2	1	1	4	2	5	2	1	0.104247	Green
NP_415469.1	ATP-binding protein Uup [Escherichia coli str. K-12 substr. MG1655]	5.4	72022	5	10	21	3	3	0	8	3	4	2	1	0.186962	Green
NP_417542.1	DNA-binding transcriptional repressor NfeR [Escherichia coli str. K-12 substr. MG1655]	6.3	23387	3	4	3	0	0	0	0	0	3	2	1	0.42265	Green
NP_418196.1	16S rRNA m(7)G527 methyltransferase [Escherichia coli str. K-12 substr. MG1655]	6.1	23416	3	3	6	1	0	0	0	2	3	2	1	0.266693	Green
YP_026252.1	guanosine-5'-triphosphate,3'-diphosphate phosphatase [Escherichia coli str. K-12 substr. MG1655]	5.9	54837	3	4	9	0	1	1	1	2	4	2	1	0.190798	Green
NP_415399.4	ABC-type tripartite efflux pump membrane fusion protein [Escherichia coli str. K-12 substr. MG1655]	9	40599	3	3	6	0	0	1	1	3	1	2	1	0.17342	Green
NP_417646.1	23S rRNA 2'-O-ribose U2552 methyltransferase [Escherichia coli str. K-12 substr. MG1655]	9.4	23320	1	3	3	0	0	0	0	1	2	2	1	0.225403	Green
YP_026181.1	sorbitol-specific PTS enzyme IIBC1 component [Escherichia coli str. K-12 substr. MG1655]	6.5	33311	2	2	9	1	0	1	1	3	3	2	1	0.113145	Green
NP_416007.3	diguanylate cyclase DosC [Escherichia coli str. K-12 substr. MG1655]	5.9	53145	3	3	3	0	0	0	3	0	0	2	1	0.42265	Green
NP_417231.1	sulfate adenylyltransferase subunit 1 [Escherichia coli str. K-12 substr. MG1655]	5	52526	18	20	154	16	21	15	22	39	41	1.90909	0.932886	0.0989639	Green
NP_415350.2	glutathione ABC transporter ATP binding subunit GsiA [Escherichia coli str. K-12 substr. MG1655]	7	69070	7	7	26	3	2	3	4	9	5	1.90909	0.932886	0.155513	Green
NP_417983.2	2-dehydro-3-deoxygluconokinase [Escherichia coli str. K-12 substr. MG1655]	4.9	33941	4	4	20	2	2	2	3	6	5	1.88889	0.917538	0.0941784	Green
NP_416178.1	cyclopropane fatty acyl phospholipid synthase [Escherichia coli str. K-12 substr. MG1655]	5.7	43881	17	18	40	1	6	6	10	8	9	1.875	0.906891	0.0946703	Green
NP_415445.1	L,D-transpeptidase LdtD [Escherichia coli str. K-12 substr. MG1655]	8.6	67770	7	11	17	3	1	1	5	4	3	1.875	0.906891	0.0584402	Green
NP_418158.1	50S ribosomal subunit protein L34 [Escherichia coli str. K-12 substr. MG1655]	13	5377	2	2	14	1	1	2	3	2	5	1.85714	0.893085	0.139435	Green
NP_418232.2	enterobacterial common antigen polysaccharide co-polymerase [Escherichia coli str. K-12 substr. MG1655]	6.2	39464	5	5	14	1	2	1	3	2	5	1.85714	0.893085	0.139435	Green
NP_417827.1	siroheme synthase [Escherichia coli str. K-12 substr. MG1655]	5.8	49920	4	4	11	0	2	1	4	2	2	1.83333	0.874469	0.133233	Green
NP_416923.1	N-acetylmuramic acid 6-phosphate etherase [Escherichia coli str. K-12 substr. MG1655]	5.7	31200	4	5	11	1	2	0	3	1	4	1.83333	0.874469	0.200173	Green
NP_416348.2	lipophilic envelope spanning tunnel [Escherichia coli str. K-12 substr. MG1655]	5.8	94912	6	11	25	1	2	5	7	4	6	1.81818	0.862496	0.120792	Green
NP_417024.1	scaffold protein for iron-sulfur cluster assembly [Escherichia coli str. K-12 substr. MG1655]	4.8	13840	5	5	36	4	4	4	9	9	6	1.8	0.847997	0.057191	Green
NP_414669.1	putative ABC transporter ATP-binding protein YadG [Escherichia coli str. K-12 substr. MG1655]	8.4	34625	6	8	22	2	1	4	5	7	3	1.8	0.847997	0.145298	Green
NP_418392.1	acetylornithine deacetylase [Escherichia coli str. K-12 substr. MG1655]	5.5	42320	5	7	8	0	1	1	4	0	2	1.8	0.847997	0.368501	Green
NP_416570.2	uridine/cytidine kinase [Escherichia coli str. K-12 substr. MG1655]	6.4	24338	3	3	8	1	0	1	0	2	4	1.8	0.847997	0.368501	Green
NP_415113.1	putative glutamate--cysteine ligase 2 [Escherichia coli str. K-12 substr. MG1655]	5.7	41662	3	3	8	2	0	0	3	2	1	1.8	0.847997	0.206526	Green
NP_415406.1	glutathione/L-cysteine ABC exporter subunit CydC [Escherichia coli str. K-12 substr. MG1655]	8.8	62881	5	7	19	1	3	2	5	6	2	1.77778	0.830075	0.18235	Green
NP_418197.1	5-carboxymethylaminomethyluridine-tRNA synthase subunit MnmG [Escherichia coli str. K-12 substr. MG1655]	6.2	69478	12	14	38	3	7	3	6	10	9	1.75	0.807355	0.0904968	Green
NP_417506.1	ADP-sugar pyrophosphatase [Escherichia coli str. K-12 substr. MG1655]	5	23652	2	2	5	0	1	0	0	2	2	1.75	0.807355	0.273893	Green
NP_415483.2	methylglyoxal synthase [Escherichia coli str. K-12 substr. MG1655]	6.1	16908	1	3	5	0	0	1	1	2	1	1.75	0.807355	0.101192	Green
NP_414709.1	protein-PII uridylyltransferase/uridylyl-removing enzyme [Escherichia coli str. K-12 substr. MG1655]	6.2	102326	9	16	16	1	3	1	4	4	3	1.75	0.807355	0.0764504	Green
NP_416282.4	nicotinamidase [Escherichia coli str. K-12 substr. MG1655]	4.6	23347	2	2	5	0	0	1	1	1	2	1.75	0.807355	0.101192	Green
NP_417288.1	DNA-binding transcriptional dual regulator GcvA [Escherichia coli str. K-12 substr. MG1655]	9.1	34380	2	3	5	1	0	0	1	1	2	1.75	0.807355	0.101192	Green
NP_417995.1	cellulose phosphoethanolamine transferase [Escherichia coli str. K-12 substr. MG1655]	6.1	61992	2	3	5	1	0	0	1	1	2	1.75	0.807355	0.101192	Green
NP_415705.1	DNA-binding transcriptional dual regulator FadR [Escherichia coli str. K-12 substr. MG1655]	6.5	26952	3	3	5	0	1	0	1	0	3	1.75	0.807355	0.378531	Green
NP_418445.1	peptidase E [Escherichia coli str. K-12 substr. MG1655]	5.7	24555	1	3	5	0	1	0	0	2	2	1.75	0.807355	0.273893	Green
NP_418559.1	thiol-disulfide exchange protein DsbD [Escherichia coli str. K-12 substr. MG1655]	6.8	61755	3	4	5	0	0	1	2	0	2	1.75	0.807355	0.273893	Green
NP_414687.1	RNA polymerase-binding transcription factor DksA [Escherichia coli str. K-12 substr. MG1655]	5.1	17517	5	7	43	4	4	7	6	11	11	1.72222	0.784271	0.10456	Green
NP_417284.1	L-fucose mutarotase [Escherichia coli str. K-12 substr. MG1655]	5.6	15463	4	4	13	0	2	2	2	3	4	1.71429	0.777608	0.133233	Green
NP_417740.1	shikimate dehydrogenase [Escherichia coli str. K-12 substr. MG1655]	5.3	29395	3	5	13	2	1	1	2	4	3	1.71429	0.777608	0.0824417	Green
NP_417884.1	aerobic glycerol 3-phosphate dehydrogenase [Escherichia coli str. K-12 substr. MG1655]	7	56715	17	21	105	5	17	16	16	26	25	1.70732	0.771731	0.127209	Green
NP_414630.1	UDP-N-acetylmuramoyl-L-alanine--D-glutamate ligase [Escherichia coli str. K-12 substr. MG1655]	5.2	46944	12	13	40	6	1	7	3	10	13	1.70588	0.770518	0.327469	Green
NP_416996.1	polyphosphate kinase [Escherichia coli str. K-12 substr. MG1655]	9	80381	15	24	40	6	5	3	11	6	9	1.70588	0.770518	0.092134	Green
NP_417502.1	DNA topoisomerase IV subunit B [Escherichia coli str. K-12 substr. MG1655]	5.4	70200	9	13	40	4	4	6	10	10	6	1.70588	0.770518	0.0764504	Green
NP_415144.1	RNase I [Escherichia coli str. K-12 substr. MG1655]	8.9	29599	6	8	21	3	2	2	3	4	7	1.7	0.765535	0.185158	Green
NP_416520.1	putative epimerase YeeZ [Escherichia coli str. K-12 substr. MG1655]	5.3	29661	4	6	21	2	3	2	5	3	6	1.7	0.765535	0.104247	Green
NP_414636.1	cell division protein FtsA [Escherichia coli str. K-12 substr. MG1655]	5.8	45301	6	11	21	2	4	1	5	6	3	1.7	0.765535	0.134702	Green
NP_415468.1	fused 23S rRNA m(2)G2445 methyltransferase and 23S rRNA m(7)G2069 methyltransferase [Escherichia coli str. K-12 substr. MG1655]	9	78805	10	17	56	3	11	6	9	13	14	1.69565	0.76184	0.139711	Green
NP_418228.2	thioredoxin 1 [Escherichia coli str. K-12 substr. MG1655]	4.7	11799	6	7	29	2	5	3	6	7	6	1.69231	0.758992	0.0621469	Green
NP_415118.1	apo-serine activating enzyme [Escherichia coli str. K-12 substr. MG1655]	5	141902	51	56	107	12	14	13	33	17	18	1.69048	0.75743	0.201423	Green
NP_415326.1	iron catecholate outer membrane transporter Fiu [Escherichia coli str. K-12 substr. MG1655]	5.5	81910	31	35	45	2	7	7	16	6	7	1.68421	0.752072	0.313353	Green
NP_418374.1	O-succinylhomoserine(thiol)-lyase/O-succinylhomoserine lyase [Escherichia coli str. K-12 substr. MG1655]	6	41524	10	10	2	0	0	0	1	0	1	1.66667	0.736966	0.183503	Green
NP_414615.4	3-isopropylmalate dehydrogenase [Escherichia coli str. K-12 substr. MG1655]	5.1	39492	12	12	18	2	3	1	4	5	3	1.66667	0.736966	0.070484	Green
YP_588446.1	putative phosphatidylethanolamine synthesis regulator GnsA [Escherichia coli str. K-12 substr. MG1655]	5.4	6571	1	3	2	0	0	0	0	1	1	1.66667	0.736966	0.183503	Green
NP_417481.1	cystathionine beta-lyase/L-cysteine desulfhydrase/alanine racemase [Escherichia coli str. K-12 substr. MG1655]	6	43185	11	14	2	0	0	0	0	1	1	1.66667	0.736966	0.183503	Green
NP_416208.1	3-dehydroquinate dehydratase [Escherichia coli str. K-12 substr. MG1655]	5.2	27449	7	10	2	0	0	0	0	0	2	1.66667	0.736966	0.42265	Green
NP_416163.1	superoxide dismutase (Cu-Zn) [Escherichia coli str. K-12 substr. MG1655]	5.9	17670	3	3	10	2	0	1	3	2	2	1.66667	0.736966	0.133583	Green
NP_417654.1	all-trans-octaprenyl-diphosphate synthase [Escherichia coli str. K-12 substr. MG1655]	4.7	35195	4	6	10	0	1	2	2	2	3	1.66667	0.736966	0.133583	Green
NP_418198.1	flavoprotein MioC [Escherichia coli str. K-12 substr. MG1655]	4.3	15798	2	2	2	0	0	0	0	1	1	1.66667	0.736966	0.183503	Green
NP_415930.1	FMN dependent NADH:quinone oxidoreductase [Escherichia coli str. K-12 substr. MG1655]	5.1	21644	2	3	2	0	0	0	0	2	0	1.66667	0.736966	0.42265	Green
YP_026287.1	putative N-acetyltransferase YjgM [Escherichia coli str. K-12 substr. MG1655]	5.2	18610	2	3	2	0	0	0	1	0	1	1.66667	0.736966	0.183503	Green
NP_418059.1	DUF2810 domain-containing protein YibL [Escherichia coli str. K-12 substr. MG1655]	9.5	13687	2	2	2	0	0	0	0	2	0	1.66667	0.736966	0.42265	Green
NP_418091.1	pantetheine-phosphate adenylyltransferase [Escherichia coli str. K-12 substr. MG1655]	6.5	17825	2	2	2	0	0	0	0	1	1	1.66667	0.736966	0.183503	Green
NP_416796.2	hexitol phosphatase A [Escherichia coli str. K-12 substr. MG1655]	5.7	22993	2	2	2	0	0	0	1	0	1	1.66667	0.736966	0.183503	Green
NP_414597.1	co-chaperone protein DjlA [Escherichia coli str. K-12 substr. MG1655]	9.7	30560	2	2	2	0	0	0	0	1	1	1.66667	0.736966	0.183503	Green
NP_417292.1	tRNA threonylcarbamoyladenosine dehydratase [Escherichia coli str. K-12 substr. MG1655]	8.8	28544	2	3	2	0	0	0	0	2	0	1.66667	0.736966	0.42265	Green
NP_418662.1	DNA-binding transcriptional repressor TreR [Escherichia coli str. K-12 substr. MG1655]	8.3	34509	2	3	2	0	0	0	1	0	1	1.66667	0.736966	0.183503	Green
NP_418250.1	adenylate cyclase [Escherichia coli str. K-12 substr. MG1655]	5.8	97524	6	8	2	0	0	0	1	0	1	1.66667	0.736966	0.183503	Green
NP_414879.3	DNA-binding transcriptional repressor LacI [Escherichia coli str. K-12 substr. MG1655]	6.4	38566	2	3	2	0	0	0	1	1	0	1.66667	0.736966	0.183503	Green
NP_418077.1	ADP-heptose--LPS heptosyltransferase 2 [Escherichia coli str. K-12 substr. MG1655]	7.1	39017	1	3	2	0	0	0	0	0	2	1.66667	0.736966	0.42265	Green
NP_415634.1	lipoprotein release complex - inner membrane subunit [Escherichia coli str. K-12 substr. MG1655]	6	43236	1	4	2	0	0	0	0	1	1	1.66667	0.736966	0.183503	Green
NP_417555.4	23S rRNA m(2)G1835 methyltransferase [Escherichia coli str. K-12 substr. MG1655]	6.3	42305	2	2	2	0	0	0	2	0	0	1.66667	0.736966	0.42265	Green
NP_416792.1	DNA-binding transcriptional dual regulator LrhA [Escherichia coli str. K-12 substr. MG1655]	5.2	34572	2	2	2	0	0	0	0	0	2	1.66667	0.736966	0.42265	Green
NP_417051.2	histidine kinase GlrK [Escherichia coli str. K-12 substr. MG1655]	7.7	53297	2	2	2	0	0	0	0	0	2	1.66667	0.736966	0.42265	Green
NP_415025.4	chaperedoxin [Escherichia coli str. K-12 substr. MG1655]	4.5	31771	7	9	23	4	1	3	6	5	4	1.63636	0.710493	0.102068	Green
NP_416585.1	tRNA wobble base hydroxylation protein TrhP [Escherichia coli str. K-12 substr. MG1655]	5.8	51160	7	13	23	1	4	3	5	5	5	1.63636	0.710493	0.118083	Green
NP_415176.1	DUF1451 domain-containing protein YbeL [Escherichia coli str. K-12 substr. MG1655]	5.1	18785	4	4	15	2	3	0	5	2	3	1.625	0.70044	0.252401	Green
NP_418400.1	tRNA m(5)U54 methyltransferase [Escherichia coli str. K-12 substr. MG1655]	5.7	41940	4	7	15	2	1	2	2	4	4	1.625	0.70044	0.113145	Green
NP_416221.1	protein adenylyltransferase SelO [Escherichia coli str. K-12 substr. MG1655]	5.5	54348	5	8	15	3	1	1	4	3	3	1.625	0.70044	0.113145	Green
NP_418022.1	xylose isomerase [Escherichia coli str. K-12 substr. MG1655]	5.7	49711	6	7	15	1	3	1	1	3	6	1.625	0.70044	0.378512	Green
NP_418105.1	guanylate kinase [Escherichia coli str. K-12 substr. MG1655]	6.1	23578	4	4	28	2	6	2	8	5	5	1.61538	0.691878	0.19037	Green
NP_417513.1	3,4-dihydroxy-2-butanone-4-phosphate synthase [Escherichia coli str. K-12 substr. MG1655]	4.9	23339	4	5	20	0	3	4	4	4	5	1.6	0.678072	0.233464	Green
NP_414943.1	Sec translocon accessory complex subunit SecF [Escherichia coli str. K-12 substr. MG1655]	5.6	35360	3	3	20	2	1	4	2	6	5	1.6	0.678072	0.256709	Green
NP_414566.1	bifunctional riboflavin kinase/FMN adenylyltransferase [Escherichia coli str. K-12 substr. MG1655]	9.3	34713	3	5	7	1	1	0	2	1	2	1.6	0.678072	0.101192	Green
NP_418398.3	DNA-binding transcriptional repressor FabR [Escherichia coli str. K-12 substr. MG1655]	8.9	26537	1	3	7	0	1	1	0	3	2	1.6	0.678072	0.378531	Green
NP_418774.2	pyruvate:H(+) symporter [Escherichia coli str. K-12 substr. MG1655]	8.9	77273	3	4	20	2	2	3	4	3	6	1.6	0.678072	0.139435	Green
NP_418683.4	lipopolysaccharide transport system protein LptG [Escherichia coli str. K-12 substr. MG1655]	9.5	39593	3	4	7	2	0	0	1	1	3	1.6	0.678072	0.348641	Green
NP_417293.1	membrane-bound lytic murein transglycosylase A [Escherichia coli str. K-12 substr. MG1655]	9	40385	2	4	7	1	1	0	1	2	2	1.6	0.678072	0.101192	Green
NP_416536.1	putative glycosyltransferase WbbK [Escherichia coli str. K-12 substr. MG1655]	9	43161	2	5	7	0	1	1	0	3	2	1.6	0.678072	0.378531	Green
NP_418730.4	N-acetylneuraminate mutarotase [Escherichia coli str. K-12 substr. MG1655]	7.1	39548	2	3	7	1	0	1	1	2	2	1.6	0.678072	0.101192	Green
NP_416722.2	histidine kinase RcsC [Escherichia coli str. K-12 substr. MG1655]	6	106439	2	5	7	0	1	1	1	2	2	1.6	0.678072	0.101192	Green
YP_026225.1	ribosome-associated ATPase [Escherichia coli str. K-12 substr. MG1655]	5.8	100720	2	5	7	0	1	1	2	1	2	1.6	0.678072	0.101192	Green
NP_417417.1	methionine adenosyltransferase [Escherichia coli str. K-12 substr. MG1655]	5.1	41925	22	24	103	9	15	15	16	23	25	1.59524	0.673772	0.0751596	Green
NP_418361.1	glycerol kinase [Escherichia coli str. K-12 substr. MG1655]	5.4	56195	29	32	301	42	33	41	49	67	69	1.57983	0.659771	0.0512654	Green
NP_418793.1	periplasmic chaperone OsmY [Escherichia coli str. K-12 substr. MG1655]	6.3	21061	14	15	128	22	14	13	34	24	21	1.57692	0.657112	0.115153	Green
NP_418769.1	type I restriction enzyme EcoKI methylase subunit [Escherichia coli str. K-12 substr. MG1655]	5.1	59270	21	25	102	14	12	13	15	21	27	1.57143	0.652077	0.143728	Green
NP_417746.1	10-formyltetrahydrofolate:L-methionyl-tRNA(fMet) N-formyltransferase [Escherichia coli str. K-12 substr. MG1655]	5.6	34147	6	10	35	3	4	6	6	6	10	1.5625	0.643856	0.144659	Green
NP_416598.1	putative tagatose-1,6-bisphosphate aldolase 2 chaperone [Escherichia coli str. K-12 substr. MG1655]	5.5	47079	18	19	209	9	35	37	32	48	48	1.55952	0.641106	0.224993	Green
NP_417541.1	NADPH-dependent ferric-chelate reductase [Escherichia coli str. K-12 substr. MG1655]	5.5	28854	5	6	17	2	2	2	3	5	3	1.55556	0.63743	0.129612	Green
NP_415841.4	L-Ala-D/L-Glu epimerase [Escherichia coli str. K-12 substr. MG1655]	5	34652	5	5	17	4	0	2	4	3	4	1.55556	0.63743	0.283236	Green
NP_415638.3	protein-lysine deacetylase/desuccinylase/lipoamidase [Escherichia coli str. K-12 substr. MG1655]	7.8	31444	4	4	17	1	1	4	2	5	4	1.55556	0.63743	0.280425	Green
NP_417188.4	D-arabinose 5-phosphate isomerase GutQ [Escherichia coli str. K-12 substr. MG1655]	5.9	34010	5	6	17	2	2	2	3	3	5	1.55556	0.63743	0.129612	Green
NP_418806.1	DNA recombination protein [Escherichia coli str. K-12 substr. MG1655]	6.8	49441	4	5	17	2	2	2	4	1	6	1.55556	0.63743	0.370059	Green
NP_417985.1	C4 dicarboxylate/orotate:H(+) symporter [Escherichia coli str. K-12 substr. MG1655]	8.9	45407	3	4	17	1	1	4	3	3	5	1.55556	0.63743	0.247612	Green
NP_416197.1	Fe-S cluster scaffold complex subunit SufC [Escherichia coli str. K-12 substr. MG1655]	4.8	27565	11	12	50	6	5	8	14	9	8	1.54545	0.628031	0.151252	Green
NP_415204.1	glucosamine-6-phosphate deaminase [Escherichia coli str. K-12 substr. MG1655]	6.4	29755	7	10	78	7	8	15	17	14	17	1.54545	0.628031	0.12652	Green
NP_415213.1	negative modulator of initiation of replication [Escherichia coli str. K-12 substr. MG1655]	8.8	20303	6	7	22	4	2	2	3	5	6	1.54545	0.628031	0.150012	Green
NP_416298.1	DUF444 domain-containing protein YeaH [Escherichia coli str. K-12 substr. MG1655]	6.7	49362	4	7	22	4	2	2	7	3	4	1.54545	0.628031	0.23814	Green
NP_416594.1	galactitol-1-phosphate 5-dehydrogenase [Escherichia coli str. K-12 substr. MG1655]	5.9	37366	14	15	111	13	16	14	13	29	26	1.54348	0.626185	0.229236	Green
NP_418743.1	D-mannonate oxidoreductase [Escherichia coli str. K-12 substr. MG1655]	5.3	53546	7	9	42	5	5	6	6	9	11	1.52632	0.610053	0.142694	Green
NP_418363.1	cell division factor ZapB [Escherichia coli str. K-12 substr. MG1655]	4.7	9629	3	3	9	1	1	1	3	1	2	1.5	0.584963	0.225403	Green
NP_418152.1	sugar phosphatase YidA [Escherichia coli str. K-12 substr. MG1655]	5.1	29702	6	6	19	1	3	3	2	5	5	1.5	0.584963	0.247612	Green
NP_417163.1	glycine betaine ABC transporter ATP binding subunit ProV [Escherichia coli str. K-12 substr. MG1655]	5.4	44135	10	11	54	4	8	9	9	14	10	1.5	0.584963	0.137727	Green
NP_418469.1	putative stress response protein YjbJ [Escherichia coli str. K-12 substr. MG1655]	5.4	8320	3	5	4	1	0	0	2	0	1	1.5	0.584963	0.386809	Green
NP_417162.1	ribonucleoside-diphosphate reductase 2 subunit beta [Escherichia coli str. K-12 substr. MG1655]	4.7	36420	7	9	4	1	0	0	2	0	1	1.5	0.584963	0.386809	Green
NP_415773.1	DUF892 domain-containing protein YciE [Escherichia coli str. K-12 substr. MG1655]	4.9	18949	5	5	14	1	2	2	5	2	2	1.5	0.584963	0.313273	Green
NP_414748.1	hydroxyacylglutathione hydrolase GloB [Escherichia coli str. K-12 substr. MG1655]	5.4	28416	7	7	19	2	1	4	5	2	5	1.5	0.584963	0.280425	Green
NP_417500.1	NADPH:quinone oxidoreductase MdaB [Escherichia coli str. K-12 substr. MG1655]	5.8	21877	3	5	9	1	1	1	1	2	3	1.5	0.584963	0.225403	Green
NP_417583.4	putative enamine/imine deaminase [Escherichia coli str. K-12 substr. MG1655]	5.1	13998	2	2	4	0	0	1	1	1	1	1.5	0.584963	0.183503	Green
NP_417875.1	4-alpha-glucanotransferase [Escherichia coli str. K-12 substr. MG1655]	6.1	78453	11	15	49	6	8	5	10	13	7	1.5	0.584963	0.156569	Green
NP_415270.1	cell division coordinator CpoB [Escherichia coli str. K-12 substr. MG1655]	8.6	28214	5	7	9	1	0	2	2	2	2	1.5	0.584963	0.225403	Green
NP_417066.1	anti-sigma factor stabilizing protein RseB [Escherichia coli str. K-12 substr. MG1655]	8.6	35727	5	5	14	2	2	1	4	2	3	1.5	0.584963	0.133583	Green
NP_418359.1	flavodoxin/ferredoxin-NADP(+) reductase [Escherichia coli str. K-12 substr. MG1655]	6.2	27733	4	7	9	1	0	2	2	1	3	1.5	0.584963	0.287864	Green
NP_415442.1	chromosome partitioning protein MukF [Escherichia coli str. K-12 substr. MG1655]	4.8	50548	4	10	14	2	1	2	1	4	4	1.5	0.584963	0.313273	Green
NP_415008.1	ferrochelatase [Escherichia coli str. K-12 substr. MG1655]	6.2	35861	3	4	14	1	2	2	4	2	3	1.5	0.584963	0.133583	Green
NP_416968.2	esterase YpfH [Escherichia coli str. K-12 substr. MG1655]	4.8	24839	3	3	9	2	1	0	3	1	2	1.5	0.584963	0.287864	Green
NP_418589.1	N(6)-L-threonylcarbamoyladenine synthase, TsaE subunit [Escherichia coli str. K-12 substr. MG1655]	4.5	16842	3	3	4	1	0	0	2	0	1	1.5	0.584963	0.386809	Green
NP_417871.1	pimeloyl-acyl carrier protein methyl ester esterase [Escherichia coli str. K-12 substr. MG1655]	6.5	28487	2	3	4	0	1	0	1	1	1	1.5	0.584963	0.183503	Green
YP_009518751.1	DNA polymerase III subunit gamma [Escherichia coli str. K-12 substr. MG1655]	6.1	47515	2	5	9	1	2	0	1	2	3	1.5	0.584963	0.287864	Green
NP_416633.1	glycine betaine ABC transporter ATP binding subunit YehX [Escherichia coli str. K-12 substr. MG1655]	5.9	34403	2	2	4	1	0	0	3	0	0	1.5	0.584963	0.581315	Green
NP_415287.1	pyridoxal phosphate/fructose-1,6-bisphosphate phosphatase [Escherichia coli str. K-12 substr. MG1655]	5.5	30182	2	3	4	0	0	1	0	1	2	1.5	0.584963	0.386809	Green
NP_417294.4	N-acetylmuramoyl-L-alanine amidase C [Escherichia coli str. K-12 substr. MG1655]	9.6	45606	2	4	9	1	1	1	1	3	2	1.5	0.584963	0.225403	Green
NP_415636.1	lipoprotein release complex - inner membrane subunit [Escherichia coli str. K-12 substr. MG1655]	8.9	45315	2	2	4	0	1	0	0	1	2	1.5	0.584963	0.386809	Green
NP_418276.1	putative recombination limiting protein RmuC [Escherichia coli str. K-12 substr. MG1655]	5.3	54731	2	3	9	1	1	1	1	3	2	1.5	0.584963	0.225403	Green
NP_415029.1	putative ABC transporter membrane subunit YbbP [Escherichia coli str. K-12 substr. MG1655]	9.4	89275	3	4	9	1	0	2	2	2	2	1.5	0.584963	0.225403	Green
NP_415141.1	putative Zn(2(+))-dependent alcohol dehydrogenase YbdR [Escherichia coli str. K-12 substr. MG1655]	6.1	44148	2	3	4	0	1	0	3	0	0	1.5	0.584963	0.581315	Green
NP_416146.1	SoxR [2Fe-2S] reducing system protein RsxC [Escherichia coli str. K-12 substr. MG1655]	8.9	80122	2	2	4	0	1	0	0	1	2	1.5	0.584963	0.386809	Green
NP_418323.1	D-aminoacyl-tRNA deacylase [Escherichia coli str. K-12 substr. MG1655]	4.8	15940	2	2	9	2	2	2	2	0	1	-1.5	-0.584963	0.225403	Green
NP_415706.1	PF04293 family protein YcgB [Escherichia coli str. K-12 substr. MG1655]	5.7	60775	4	8	24	6	5	4	5	2	2	-1.5	-0.584963	0.175936	Green
NP_417749.1	large conductance mechanosensitive channel [Escherichia coli str. K-12 substr. MG1655]	6.6	14947	2	3	4	1	1	1	1	0	0	-1.5	-0.584963	0.183503	Green
NP_414743.1	methylglyoxal reductase DkgB [Escherichia coli str. K-12 substr. MG1655]	5.5	29418	3	3	9	3	3	0	3	0	0	-1.5	-0.584963	0.518519	Green
NP_418803.1	lipoate--protein ligase A [Escherichia coli str. K-12 substr. MG1655]	5.7	37902	3	6	14	3	3	3	1	1	3	-1.5	-0.584963	0.183503	Green
NP_415475.1	putative ATP-dependent protease YcbZ [Escherichia coli str. K-12 substr. MG1655]	4.7	65777	4	6	14	2	4	3	2	1	2	-1.5	-0.584963	0.133583	Green
NP_416028.3	autoinducer-2 kinase [Escherichia coli str. K-12 substr. MG1655]	5.3	57508	3	5	14	3	3	3	3	1	1	-1.5	-0.584963	0.183503	Green
NP_415342.1	DUF1479 domain-containing protein YbiU [Escherichia coli str. K-12 substr. MG1655]	5.6	47300	2	3	4	1	1	1	1	0	0	-1.5	-0.584963	0.183503	Green
NP_416139.1	negative regulator of MalT activity/cystathionine beta-lyase [Escherichia coli str. K-12 substr. MG1655]	5.2	43614	2	2	4	2	1	0	1	0	0	-1.5	-0.584963	0.386809	Green
NP_417718.1	regulator of CsrB and CsrC decay [Escherichia coli str. K-12 substr. MG1655]	8.8	73293	2	2	4	1	2	0	1	0	0	-1.5	-0.584963	0.386809	Green
NP_417970.1	multidrug efflux pump membrane fusion protein MdtE [Escherichia coli str. K-12 substr. MG1655]	5.7	41165	12	13	70	14	16	13	22	2	3	-1.53333	-0.616671	0.499315	Green
NP_418065.1	glycerol-3-phosphate dehydrogenase [Escherichia coli str. K-12 substr. MG1655]	6.1	36339	7	7	32	7	6	7	3	7	2	-1.53333	-0.616671	0.219259	Green
NP_415022.1	PHB domain-containing protein QmcA [Escherichia coli str. K-12 substr. MG1655]	5.6	33722	6	7	22	7	3	4	2	5	1	-1.54545	-0.628031	0.304559	Green
NP_415465.1	dihydroorotate dehydrogenase, type 2 [Escherichia coli str. K-12 substr. MG1655]	7.7	36751	9	14	17	5	4	2	1	3	2	-1.55556	-0.63743	0.200173	Green
NP_418608.6	putative acyl-CoA dehydrogenase AidB [Escherichia coli str. K-12 substr. MG1655]	8	60551	6	9	40	10	8	7	9	3	3	-1.55556	-0.63743	0.232673	Green
NP_416033.1	Autoinducer-2 ABC transporter periplasmic binding protein [Escherichia coli str. K-12 substr. MG1655]	7.6	36662	12	12	95	20	23	16	17	11	8	-1.58974	-0.668794	0.087411	Green
NP_414754.1	2-oxoglutaramate amidase [Escherichia coli str. K-12 substr. MG1655]	6.1	28906	4	4	20	4	4	5	5	1	1	-1.6	-0.678072	0.269645	Green
NP_416004.1	putative D,D-dipeptide ABC transporter periplasmic binding protein [Escherichia coli str. K-12 substr. MG1655]	6.3	57605	5	7	20	5	4	4	5	1	1	-1.6	-0.678072	0.269645	Green
NP_415168.1	peptidoglycan DD-transpeptidase MrdA [Escherichia coli str. K-12 substr. MG1655]	8.8	70812	2	4	7	2	2	1	0	1	1	-1.6	-0.678072	0.101192	Green
NP_415140.1	universal stress protein G [Escherichia coli str. K-12 substr. MG1655]	6	15925	3	4	15	3	4	3	3	1	1	-1.625	-0.70044	0.113145	Green
NP_418586.4	oligoribonuclease [Escherichia coli str. K-12 substr. MG1655]	5	20802	4	5	15	2	5	3	3	0	2	-1.625	-0.70044	0.252401	Green
NP_418578.1	fumarate reductase flavoprotein subunit [Escherichia coli str. K-12 substr. MG1655]	5.9	65930	14	17	102	25	23	16	13	15	10	-1.63415	-0.708537	0.0663766	Green
YP_026189.1	putative lipoprotein YghJ [Escherichia coli str. K-12 substr. MG1655]	4.9	167142	10	15	52	13	10	10	10	4	5	-1.63636	-0.710493	0.111654	Green
NP_415449.1	outer membrane porin F [Escherichia coli str. K-12 substr. MG1655]	4.8	39309	16	18	234	37	47	62	22	33	33	-1.63736	-0.711374	0.0992557	Green
NP_417026.1	DNA-binding transcriptional dual regulator IscR [Escherichia coli str. K-12 substr. MG1655]	6.8	17326	4	6	10	2	2	3	0	2	1	-1.66667	-0.736966	0.133583	Green
NP_414947.1	NrdR transcriptional repressor [Escherichia coli str. K-12 substr. MG1655]	7.7	17218	2	4	18	4	4	4	3	2	1	-1.66667	-0.736966	0.0741799	Green
NP_415262.1	cytochrome bd-I subunit 2 [Escherichia coli str. K-12 substr. MG1655]	6.9	42425	3	3	18	4	3	5	2	2	2	-1.66667	-0.736966	0.0741799	Green
NP_414665.1	multicopper oxidase CueO [Escherichia coli str. K-12 substr. MG1655]	6.3	56519	3	4	18	5	3	4	2	2	2	-1.66667	-0.736966	0.0741799	Green
NP_418208.1	ribokinase [Escherichia coli str. K-12 substr. MG1655]	5	32271	3	3	10	1	4	2	0	2	1	-1.66667	-0.736966	0.284627	Green
NP_417315.1	diaminopimelate decarboxylase [Escherichia coli str. K-12 substr. MG1655]	5.6	46148	3	4	2	1	1	0	0	0	0	-1.66667	-0.736966	0.183503	Green
NP_418394.3	acetylglutamate kinase [Escherichia coli str. K-12 substr. MG1655]	5.4	27142	2	2	2	1	0	1	0	0	0	-1.66667	-0.736966	0.183503	Green
NP_417632.1	lipoprotein NlpI [Escherichia coli str. K-12 substr. MG1655]	4.6	33600	2	4	2	1	0	1	0	0	0	-1.66667	-0.736966	0.183503	Green
NP_416467.1	DUF808 domain-containing inner membrane protein YedI [Escherichia coli str. K-12 substr. MG1655]	7.9	32170	2	2	2	1	1	0	0	0	0	-1.66667	-0.736966	0.183503	Green
NP_416009.1	L-glutamate:4-aminobutyrate antiporter [Escherichia coli str. K-12 substr. MG1655]	8.8	55041	6	6	61	15	10	14	12	5	5	-1.68	-0.748461	0.123142	Green
NP_418260.1	Ni(2(+))/Co(2(+))/Mg(2(+)) transporter [Escherichia coli str. K-12 substr. MG1655]	4.6	36567	4	4	21	5	4	5	4	1	2	-1.7	-0.765535	0.104247	Green
NP_417967.1	periplasmic acid stress chaperone HdeA [Escherichia coli str. K-12 substr. MG1655]	5.1	11850	2	2	13	4	3	2	4	0	0	-1.71429	-0.777608	0.342033	Green
NP_416029.1	DNA-binding transcriptional repressor LsrR [Escherichia coli str. K-12 substr. MG1655]	6.2	33776	4	6	13	2	3	4	3	0	1	-1.71429	-0.777608	0.200173	Green
NP_416371.4	Zn(2(+)) ABC transporter periplasmic binding protein [Escherichia coli str. K-12 substr. MG1655]	5.6	33756	12	15	5	1	1	2	0	0	1	-1.75	-0.807355	0.101192	Green
NP_414871.1	cytosine/isoguanine deaminase [Escherichia coli str. K-12 substr. MG1655]	5.7	47561	9	10	38	8	9	8	1	5	7	-1.75	-0.807355	0.147184	Green
NP_416752.1	IPR008135 CinA family protein YfaY [Escherichia coli str. K-12 substr. MG1655]	5.5	44198	4	7	5	1	1	2	0	0	1	-1.75	-0.807355	0.101192	Green
NP_415382.1	L-arginine ABC transporter membrane subunit ArtM [Escherichia coli str. K-12 substr. MG1655]	9	24897	2	2	5	3	0	1	0	1	0	-1.75	-0.807355	0.378531	Green
YP_026190.1	glycolate dehydrogenase, putative iron-sulfur subunit [Escherichia coli str. K-12 substr. MG1655]	8.3	45081	2	2	5	1	1	2	0	1	0	-1.75	-0.807355	0.101192	Green
NP_416010.1	glutamate decarboxylase B [Escherichia coli str. K-12 substr. MG1655]	5.3	52634	2	34	1036	249	208	209	213	81	76	-1.79357	-0.842831	0.150043	Green
NP_417974.1	glutamate decarboxylase A [Escherichia coli str. K-12 substr. MG1655]	5.2	52651	2	33	1040	251	211	208	213	82	75	-1.80429	-0.851431	0.146434	Green
NP_415316.1	HlyD_D23 family protein YbhG [Escherichia coli str. K-12 substr. MG1655]	5.4	36394	6	6	23	4	7	5	3	2	2	-1.9	-0.925999	0.0621469	Green
NP_416524.1	histidinal/histidinol dehydrogenase [Escherichia coli str. K-12 substr. MG1655]	5.1	46082	15	17	35	8	7	9	7	2	2	-1.92857	-0.947533	0.109243	Green
NP_416648.1	cytidine/deoxycytidine deaminase [Escherichia coli str. K-12 substr. MG1655]	5.4	31520	6	11	15	5	2	4	1	2	1	-2	-1	0.104247	Green
NP_416260.1	aldehyde dehydrogenase [Escherichia coli str. K-12 substr. MG1655]	5.7	52993	10	12	51	16	9	10	7	4	5	-2	-1	0.0858124	Green
NP_418673.4	DUF386 domain-containing toxin-antitoxin biofilm protein TabA [Escherichia coli str. K-12 substr. MG1655]	5.3	16855	3	3	3	0	2	1	0	0	0	-2	-1	0.225403	Green
NP_417820.1	putative adenosine monophosphate--protein transferase Fic [Escherichia coli str. K-12 substr. MG1655]	5.2	22945	3	4	6	3	2	0	1	0	0	-2	-1	0.266693	Green
NP_415500.1	periplasmic phosphoanhydride phosphatase/multiple inositol-polyphosphate phosphatase [Escherichia coli str. K-12 substr. MG1655]	6.3	47027	3	7	12	2	4	3	3	0	0	-2	-1	0.175936	Green
NP_414870.1	cytosine transporter [Escherichia coli str. K-12 substr. MG1655]	9.1	43621	2	3	3	0	1	2	0	0	0	-2	-1	0.225403	Green
NP_415375.1	putrescine ABC transporter periplasmic binding protein [Escherichia coli str. K-12 substr. MG1655]	5.8	40814	8	11	20	6	6	3	3	1	1	-2.25	-1.16993	0.0585639	Green
NP_418627.4	cell division protein YtfB [Escherichia coli str. K-12 substr. MG1655]	5.1	23491	5	5	7	2	3	1	0	0	1	-2.25	-1.16993	0.0824417	Green
NP_417048.1	nitrogen regulatory protein PII-1 [Escherichia coli str. K-12 substr. MG1655]	5.2	12418	6	6	17	6	4	3	1	2	1	-2.28571	-1.19265	0.0621469	Green
NP_418573.1	outer membrane lipoprotein Blc [Escherichia coli str. K-12 substr. MG1655]	8.9	19839	5	5	17	5	4	4	3	1	0	-2.28571	-1.19265	0.0621469	Green
NP_415284.1	molybdate ABC transporter periplasmic binding protein [Escherichia coli str. K-12 substr. MG1655]	7.8	27347	13	16	113	30	25	25	24	5	4	-2.30556	-1.20511	0.130199	Green
NP_415777.1	tryptophan synthase subunit beta [Escherichia coli str. K-12 substr. MG1655]	5.7	42956	7	10	24	8	4	6	3	2	1	-2.33333	-1.22239	0.0547868	Green
NP_418488.1	guanine/hypoxanthine transporter GhxP [Escherichia coli str. K-12 substr. MG1655]	6.4	45682	2	2	4	1	2	1	0	0	0	-2.33333	-1.22239	0.057191	Green
NP_417971.1	multidrug efflux pump RND permease MdtF [Escherichia coli str. K-12 substr. MG1655]	5.3	111446	14	18	64	16	18	13	13	2	2	-2.5	-1.32193	0.0974133	Green
NP_414666.1	quinoprotein glucose dehydrogenase [Escherichia coli str. K-12 substr. MG1655]	5.4	86692	22	28	44	7	12	14	5	3	3	-2.57143	-1.36257	0.0605891	Green
NP_418380.4	L-1,2-propanediol dehydrogenase/glycerol dehydrogenase [Escherichia coli str. K-12 substr. MG1655]	4.8	38688	3	5	16	4	6	3	1	1	1	-2.66667	-1.41504	0.0634142	Green
NP_415779.1	anthranilate synthase subunit TrpD [Escherichia coli str. K-12 substr. MG1655]	6	56834	3	3	5	3	1	1	0	0	0	-2.66667	-1.41504	0.129612	Green
NP_417968.1	acid-resistance membrane protein [Escherichia coli str. K-12 substr. MG1655]	9.6	20890	3	4	9	4	3	1	1	0	0	-2.75	-1.45943	0.104247	Green
NP_415816.1	gamma-glutamyl-gamma-aminobutyraldehyde dehydrogenase [Escherichia coli str. K-12 substr. MG1655]	5.7	53385	7	7	29	4	7	12	1	4	1	-2.88889	-1.53051	0.12123	Green
NP_417818.1	N-acetylornithine aminotransferase/N-succinyldiaminopimelate aminotransferase [Escherichia coli str. K-12 substr. MG1655]	5.8	43739	5	8	6	3	2	1	0	0	0	-3	-1.58496	0.0741799	Green
NP_415818.1	4-aminobutyrate aminotransferase PuuE [Escherichia coli str. K-12 substr. MG1655]	5.8	44701	8	8	20	3	10	4	2	0	1	-3.33333	-1.73697	0.159279	Green
NP_414868.1	2-methylcitrate dehydratase [Escherichia coli str. K-12 substr. MG1655]	5.7	53917	8	8	13	9	1	2	0	0	1	-3.75	-1.90689	0.281492	Green
NP_416843.1	3-hydroxyacyl-CoA dehydrogenase FadJ [Escherichia coli str. K-12 substr. MG1655]	9	77024	8	10	19	9	4	4	1	0	1	-4	-2	0.0901451	Green
NP_414867.1	2-methylcitrate synthase [Escherichia coli str. K-12 substr. MG1655]	6.7	43075	8	8	12	11	1	0	0	0	0	-5	-2.32193	0.37275	Green
NP_414865.1	2-methylisocitrate lyase [Escherichia coli str. K-12 substr. MG1655]	5.4	32114	9	9	17	15	1	1	0	0	0	-6.66667	-2.73697	0.348559	Green
NP_415802.1	RNase II [Escherichia coli str. K-12 substr. MG1655]	5.4	72445	20	28	128	19	15	17	21	25	31	1.48148	0.567041	0.0810716	Red
NP_418594.1	ribosome rescue factor HflX [Escherichia coli str. K-12 substr. MG1655]	5.7	48297	16	20	93	14	11	12	23	14	19	1.475	0.560715	0.124067	Red
NP_415473.1	ribosome modulation factor [Escherichia coli str. K-12 substr. MG1655]	10.9	6503	4	5	41	10	2	4	11	5	9	1.47368	0.559427	0.375965	Red
NP_417650.1	GTPase ObgE [Escherichia coli str. K-12 substr. MG1655]	4.7	43259	7	9	36	5	4	5	11	5	6	1.47059	0.556393	0.285826	Red
NP_418200.1	asparagine synthetase A [Escherichia coli str. K-12 substr. MG1655]	5.5	36628	12	13	31	3	4	5	4	8	7	1.46667	0.552541	0.18235	Red
NP_415727.1	outer membrane lipoprotein LolB [Escherichia coli str. K-12 substr. MG1655]	8.9	23536	9	11	63	10	9	6	13	12	13	1.46429	0.550197	0.060003	Red
NP_414714.1	ribosome-recycling factor [Escherichia coli str. K-12 substr. MG1655]	6.4	20626	8	10	58	7	6	10	12	10	13	1.46154	0.547488	0.0603087	Red
NP_417660.1	intermembrane phospholipid transport system, substrate binding protein MlaD [Escherichia coli str. K-12 substr. MG1655]	4.8	19564	6	6	26	4	3	3	5	4	7	1.46154	0.547488	0.139435	Red
NP_416275.1	glutamate dehydrogenase [Escherichia coli str. K-12 substr. MG1655]	6	48550	22	24	102	12	15	14	17	24	20	1.45455	0.540568	0.0642446	Red
NP_418748.1	isoaspartyl dipeptidase [Escherichia coli str. K-12 substr. MG1655]	5.1	41058	6	8	21	2	4	2	2	5	6	1.45455	0.540568	0.308914	Red
NP_418330.1	formate dehydrogenase O subunit alpha [Escherichia coli str. K-12 substr. MG1655]	6.9	112478	17	19	92	14	10	13	13	17	25	1.45	0.536053	0.225238	Red
NP_416910.1	phosphocarrier protein HPr [Escherichia coli str. K-12 substr. MG1655]	5.6	9114	5	5	38	5	5	5	13	3	7	1.44444	0.530515	0.455669	Red
NP_417690.1	putative N-acetylmannosamine-6-phosphate 2-epimerase [Escherichia coli str. K-12 substr. MG1655]	4.9	24058	4	6	38	6	4	5	6	7	10	1.44444	0.530515	0.143248	Red
NP_418367.1	peptidase component of the HslVU protease [Escherichia coli str. K-12 substr. MG1655]	6	19081	2	2	16	2	3	1	3	3	4	1.44444	0.530515	0.133583	Red
NP_415726.1	4-(cytidine 5'-diphospho)-2-C-methyl-D-erythritol kinase [Escherichia coli str. K-12 substr. MG1655]	5.1	30906	3	5	16	2	3	1	5	3	2	1.44444	0.530515	0.284627	Red
NP_414628.1	D-alanyl-D-alanine-adding enzyme [Escherichia coli str. K-12 substr. MG1655]	5.3	47418	6	7	16	3	2	1	4	3	3	1.44444	0.530515	0.133583	Red
NP_418577.1	fumarate reductase iron-sulfur protein [Escherichia coli str. K-12 substr. MG1655]	6.1	27105	3	5	16	1	2	3	3	2	5	1.44444	0.530515	0.284627	Red
NP_415625.1	beta-N-acetylglucosaminidase [Escherichia coli str. K-12 substr. MG1655]	5.9	37571	3	5	16	0	2	4	4	3	3	1.44444	0.530515	0.368501	Red
NP_417276.1	L-serine:H(+) symporter SdaC [Escherichia coli str. K-12 substr. MG1655]	9.2	46875	3	3	16	1	2	3	2	3	5	1.44444	0.530515	0.284627	Red
NP_418107.1	bifunctional (p)ppGpp synthase/hydrolase SpoT [Escherichia coli str. K-12 substr. MG1655]	8.9	79292	4	8	16	2	2	2	2	4	4	1.44444	0.530515	0.183503	Red
NP_416989.1	beta-barrel assembly-enhancing protease [Escherichia coli str. K-12 substr. MG1655]	7.1	53874	10	15	33	5	4	4	12	6	2	1.4375	0.523562	0.506834	Red
NP_417437.1	putative Fe(2(+))-trafficking protein [Escherichia coli str. K-12 substr. MG1655]	5.9	10945	4	4	11	2	1	1	3	2	2	1.42857	0.514573	0.101192	Red
NP_417721.1	biotin carboxyl carrier protein [Escherichia coli str. K-12 substr. MG1655]	4.7	16676	5	5	11	2	1	1	2	2	3	1.42857	0.514573	0.101192	Red
NP_417429.1	dITP/XTP pyrophosphatase [Escherichia coli str. K-12 substr. MG1655]	5.2	21026	2	2	11	2	0	2	2	3	2	1.42857	0.514573	0.273893	Red
NP_415010.1	inosine/guanosine kinase [Escherichia coli str. K-12 substr. MG1655]	5.5	48418	3	6	11	1	2	1	1	3	3	1.42857	0.514573	0.273893	Red
NP_414622.1	DNA-binding transcriptional dual regulator Cra [Escherichia coli str. K-12 substr. MG1655]	6.5	37976	2	3	11	1	2	1	1	3	3	1.42857	0.514573	0.273893	Red
NP_415397.1	DUF2813 domain-containing protein YbjD [Escherichia coli str. K-12 substr. MG1655]	9.4	63549	4	6	11	2	2	0	4	2	1	1.42857	0.514573	0.420396	Red
NP_415748.1	formyltetrahydrofolate deformylase [Escherichia coli str. K-12 substr. MG1655]	6.5	31915	10	11	40	7	4	5	5	10	9	1.42105	0.50696	0.222201	Red
NP_418460.1	maltose outer membrane channel/phage lambda receptor protein [Escherichia coli str. K-12 substr. MG1655]	4.8	49881	21	21	286	34	39	45	44	57	67	1.41322	0.498989	0.11315	Red
NP_418461.1	maltose regulon periplasmic protein [Escherichia coli str. K-12 substr. MG1655]	7.7	31924	5	7	35	4	5	5	5	8	8	1.41176	0.4975	0.134059	Red
NP_417491.1	DNA topoisomerase IV subunit A [Escherichia coli str. K-12 substr. MG1655]	6.2	83778	8	12	47	6	6	7	8	12	8	1.40909	0.494765	0.146514	Red
NP_415188.1	glutamate/aspartate ABC transporter periplasmic binding protein [Escherichia coli str. K-12 substr. MG1655]	8.6	33399	17	19	136	19	18	19	27	22	31	1.40678	0.492396	0.0892665	Red
NP_415609.1	3-oxoacyl-[acyl carrier protein] synthase 3 [Escherichia coli str. K-12 substr. MG1655]	5.1	33494	11	12	90	14	9	14	16	18	19	1.4	0.485427	0.0652962	Red
NP_414863.1	DUF1471 domain-containing protein YahO [Escherichia coli str. K-12 substr. MG1655]	5.8	9889	2	2	6	1	0	1	1	2	1	1.4	0.485427	0.2302	Red
NP_415164.1	DUF493 domain-containing protein YbeD [Escherichia coli str. K-12 substr. MG1655]	5.5	9821	2	2	6	1	0	1	2	1	1	1.4	0.485427	0.2302	Red
YP_026231.1	valine--pyruvate aminotransferase [Escherichia coli str. K-12 substr. MG1655]	5.6	46681	8	10	18	2	2	3	2	4	5	1.4	0.485427	0.266693	Red
NP_414632.1	N-acetylglucosaminyl transferase [Escherichia coli str. K-12 substr. MG1655]	9.7	37791	7	10	18	2	2	3	2	4	5	1.4	0.485427	0.266693	Red
NP_418448.1	aspartate kinase III [Escherichia coli str. K-12 substr. MG1655]	5	48501	8	12	6	0	1	1	0	1	3	1.4	0.485427	0.538386	Red
NP_415774.1	DUF892 domain-containing protein YciF [Escherichia coli str. K-12 substr. MG1655]	5.5	18586	4	4	6	0	1	1	2	1	1	1.4	0.485427	0.2302	Red
NP_418108.1	tRNA (Gm18) 2'-O-methyltransferase [Escherichia coli str. K-12 substr. MG1655]	6.7	25327	2	3	6	1	0	1	1	1	2	1.4	0.485427	0.2302	Red
NP_417528.1	fused CCA tRNA nucleotidyltransferase/phosphohydrolase [Escherichia coli str. K-12 substr. MG1655]	6.2	46438	4	6	6	0	2	0	3	1	0	1.4	0.485427	0.581288	Red
NP_414593.1	16S rRNA m(6)2A1518,m(6)2A1519 dimethyltransferase [Escherichia coli str. K-12 substr. MG1655]	7.8	30401	2	2	6	0	1	1	1	2	1	1.4	0.485427	0.2302	Red
NP_417004.1	exodeoxyribonuclease VII subunit XseA [Escherichia coli str. K-12 substr. MG1655]	10	51800	1	4	6	1	0	1	1	1	2	1.4	0.485427	0.2302	Red
NP_417999.1	dipeptide ABC transporter membrane subunit DppC [Escherichia coli str. K-12 substr. MG1655]	6.3	32287	2	2	6	0	1	1	2	1	1	1.4	0.485427	0.2302	Red
NP_418101.1	putative RNase adaptor protein YicC [Escherichia coli str. K-12 substr. MG1655]	5.1	33154	11	15	61	6	12	7	10	14	12	1.39286	0.478047	0.182519	Red
NP_416337.1	transcription antiterminator and regulator of mRNA stability CspC [Escherichia coli str. K-12 substr. MG1655]	6.5	7398	7	7	92	10	14	14	21	16	17	1.39024	0.475338	0.0592471	Red
NP_417811.1	putative ATP-binding protein YheS [Escherichia coli str. K-12 substr. MG1655]	5.5	71799	11	15	68	8	7	13	14	12	14	1.3871	0.472068	0.153267	Red
NP_417759.1	Sec translocon subunit SecY [Escherichia coli str. K-12 substr. MG1655]	9.9	48480	4	4	13	2	2	1	0	3	5	1.375	0.459432	0.565625	Red
NP_416484.2	Mlc titration factor [Escherichia coli str. K-12 substr. MG1655]	4.6	30260	4	4	13	1	2	2	1	5	2	1.375	0.459432	0.496958	Red
NP_415837.1	DUF463 domain-containing protein YcjX [Escherichia coli str. K-12 substr. MG1655]	8.2	52576	3	5	13	2	1	2	2	3	3	1.375	0.459432	0.101192	Red
NP_415003.1	DNA polymerase III subunit tau [Escherichia coli str. K-12 substr. MG1655]	6.4	71093	3	6	13	1	3	1	1	3	4	1.375	0.459432	0.420396	Red
NP_414726.1	DNA polymerase III subunit alpha [Escherichia coli str. K-12 substr. MG1655]	5.2	129822	4	10	13	1	3	1	3	3	2	1.375	0.459432	0.273893	Red
NP_415551.2	glyoxylate/hydroxypyruvate reductase A [Escherichia coli str. K-12 substr. MG1655]	6.3	35321	5	8	39	6	6	4	9	6	8	1.36842	0.452512	0.107562	Red
NP_415351.1	glutathione ABC transporter periplasmic binding protein [Escherichia coli str. K-12 substr. MG1655]	8.2	56435	7	9	39	1	9	6	9	7	7	1.36842	0.452512	0.425351	Red
NP_416658.1	GTP cyclohydrolase 1 [Escherichia coli str. K-12 substr. MG1655]	6.8	24815	15	16	46	2	7	10	8	11	8	1.36364	0.447459	0.378014	Red
NP_416848.1	intermembrane phospholipid transport system - outer membrane lipoprotein MlaA [Escherichia coli str. K-12 substr. MG1655]	4.9	28024	4	5	20	3	3	2	3	4	5	1.36364	0.447459	0.133583	Red
NP_418661.1	trehalose-specific PTS enzyme IIBC component [Escherichia coli str. K-12 substr. MG1655]	9.1	51047	9	10	79	7	14	12	8	20	18	1.36111	0.444785	0.380393	Red
NP_414949.1	6,7-dimethyl-8-ribityllumazine synthase [Escherichia coli str. K-12 substr. MG1655]	5.2	16147	5	6	53	7	6	9	12	11	8	1.36	0.443607	0.120792	Red
NP_418401.1	cobalamin outer membrane transporter [Escherichia coli str. K-12 substr. MG1655]	5.2	68365	12	20	53	4	10	8	10	11	10	1.36	0.443607	0.228306	Red
NP_418443.1	cobalamin-dependent methionine synthase [Escherichia coli str. K-12 substr. MG1655]	5	135912	29	47	152	19	17	28	31	27	30	1.35821	0.441705	0.129974	Red
NP_417479.1	Ton complex subunit ExbB [Escherichia coli str. K-12 substr. MG1655]	7.9	26271	5	5	27	2	4	5	5	5	6	1.35714	0.440573	0.190798	Red
NP_418327.1	formate dehydrogenase formation protein [Escherichia coli str. K-12 substr. MG1655]	5	34724	5	6	27	3	2	6	7	4	5	1.35714	0.440573	0.331352	Red
NP_416237.3	6-phosphofructokinase 2 [Escherichia coli str. K-12 substr. MG1655]	5.3	32436	14	15	133	25	13	18	28	21	28	1.35593	0.439285	0.180304	Red
NP_417692.1	N-acetylneuraminate lyase [Escherichia coli str. K-12 substr. MG1655]	5.6	32573	16	16	100	13	13	16	14	20	24	1.35556	0.438884	0.200465	Red
NP_417086.1	outer membrane protein assembly factor BamD [Escherichia coli str. K-12 substr. MG1655]	6.2	27812	12	13	81	10	11	13	13	17	17	1.35135	0.434403	0.0624139	Red
NP_417080.4	phosphatidylserine synthase [Escherichia coli str. K-12 substr. MG1655]	9.1	52769	7	12	48	8	6	6	11	8	9	1.34783	0.430634	0.078155	Red
NP_417011.1	cytoskeleton protein RodZ [Escherichia coli str. K-12 substr. MG1655]	5.6	36169	11	12	69	9	10	10	11	13	16	1.34375	0.426265	0.121186	Red
NP_418371.1	50S ribosomal subunit protein L31 [Escherichia coli str. K-12 substr. MG1655]	9.5	7866	4	4	64	7	10	10	9	13	15	1.33333	0.415037	0.193966	Red
NP_416482.1	metal-binding protein ZinT [Escherichia coli str. K-12 substr. MG1655]	5.9	24746	11	12	1	0	0	0	0	0	1	1.33333	0.415037	0.42265	Red
NP_416490.1	putative transcriptional regulator YeeN [Escherichia coli str. K-12 substr. MG1655]	4.7	25851	4	6	36	5	6	4	5	9	7	1.33333	0.415037	0.220881	Red
NP_414624.1	16S rRNA m(4)C1402 methyltransferase [Escherichia coli str. K-12 substr. MG1655]	6.1	34856	6	7	29	3	4	5	5	7	5	1.33333	0.415037	0.133233	Red
NP_415552.1	zinc-binding phosphatase YcdX [Escherichia coli str. K-12 substr. MG1655]	5.5	26873	5	6	22	4	3	2	4	5	4	1.33333	0.415037	0.133583	Red
NP_418585.4	ribosome small subunit-dependent GTPase A [Escherichia coli str. K-12 substr. MG1655]	5.6	39169	6	8	29	4	5	3	5	7	5	1.33333	0.415037	0.133233	Red
NP_414550.1	molybdopterin adenylyltransferase [Escherichia coli str. K-12 substr. MG1655]	5	21209	3	4	15	3	2	1	2	3	4	1.33333	0.415037	0.287864	Red
NP_415523.1	PF13993 family protein YccJ [Escherichia coli str. K-12 substr. MG1655]	4.7	8519	2	2	1	0	0	0	0	0	1	1.33333	0.415037	0.42265	Red
NP_415209.1	DNA-binding transcriptional dual regulator Fur [Escherichia coli str. K-12 substr. MG1655]	5.7	16784	3	3	15	2	2	2	4	2	3	1.33333	0.415037	0.225403	Red
NP_415787.1	putative oxidoreductase [Escherichia coli str. K-12 substr. MG1655]	7.7	27915	4	6	15	1	3	2	2	2	5	1.33333	0.415037	0.446539	Red
NP_418302.1	Der GTPase-activating protein YihI [Escherichia coli str. K-12 substr. MG1655]	6.4	19048	2	4	8	1	1	1	2	2	1	1.33333	0.415037	0.183503	Red
NP_416360.1	DUF533 domain-containing inner membrane protein YebE [Escherichia coli str. K-12 substr. MG1655]	5.3	23672	5	5	22	5	2	2	7	2	4	1.33333	0.415037	0.49676	Red
NP_415694.1	Z-ring positioning protein MinC [Escherichia coli str. K-12 substr. MG1655]	6.4	24760	3	3	8	1	1	1	2	2	1	1.33333	0.415037	0.183503	Red
NP_415014.1	Cys-tRNA(Pro)/Cys-tRNA(Cys) deacylase YbaK [Escherichia coli str. K-12 substr. MG1655]	9	17082	5	8	1	0	0	0	0	0	1	1.33333	0.415037	0.42265	Red
NP_415635.4	lipoprotein release complex - ATP binding subunit [Escherichia coli str. K-12 substr. MG1655]	7.9	25422	2	2	8	1	0	2	0	4	1	1.33333	0.415037	0.652809	Red
NP_418629.1	D-serine/alanine/glycine/:H(+)symporter [Escherichia coli str. K-12 substr. MG1655]	8.9	51625	3	3	22	2	3	4	4	6	3	1.33333	0.415037	0.284627	Red
NP_417061.1	30S ribosomal subunit maturation GTPase Era [Escherichia coli str. K-12 substr. MG1655]	6.7	33789	4	6	8	0	1	2	1	1	3	1.33333	0.415037	0.492572	Red
NP_415161.1	lipoyl synthase [Escherichia coli str. K-12 substr. MG1655]	8.1	36048	4	6	22	2	3	4	3	5	5	1.33333	0.415037	0.206526	Red
NP_417904.1	glutathione hydrolase proenzyme [Escherichia coli str. K-12 substr. MG1655]	5.4	61729	6	10	1	0	0	0	0	1	0	1.33333	0.415037	0.42265	Red
NP_414916.1	anti-adaptor protein IraP [Escherichia coli str. K-12 substr. MG1655]	4.8	9931	3	3	1	0	0	0	1	0	0	1.33333	0.415037	0.42265	Red
YP_026207.1	sensor histidine kinase ArcB [Escherichia coli str. K-12 substr. MG1655]	5	87928	6	12	22	4	0	5	6	3	4	1.33333	0.415037	0.501471	Red
NP_414795.1	homocysteine S-methyltransferase [Escherichia coli str. K-12 substr. MG1655]	5.3	33402	3	5	1	0	0	0	1	0	0	1.33333	0.415037	0.42265	Red
NP_414802.2	putative 2-dehydro-3-deoxygluconate aldolase [Escherichia coli str. K-12 substr. MG1655]	6	32510	4	4	15	0	3	3	4	3	2	1.33333	0.415037	0.446539	Red
NP_417748.1	NAD-binding component of Trk potassium transporters [Escherichia coli str. K-12 substr. MG1655]	5.6	50336	3	6	8	2	0	1	4	0	1	1.33333	0.415037	0.652809	Red
NP_417639.6	ribosome maturation factor RimP [Escherichia coli str. K-12 substr. MG1655]	4.6	16641	2	2	1	0	0	0	1	0	0	1.33333	0.415037	0.42265	Red
NP_414693.1	iron(III) hydroxamate ABC transporter ATP binding subunit [Escherichia coli str. K-12 substr. MG1655]	6.8	28868	3	4	1	0	0	0	0	0	1	1.33333	0.415037	0.42265	Red
YP_025309.2	PF03932 family protein CutC [Escherichia coli str. K-12 substr. MG1655]	5.6	26744	3	4	1	0	0	0	0	0	1	1.33333	0.415037	0.42265	Red
NP_415897.1	lipoprotein implicated in Novobiocin resistance [Escherichia coli str. K-12 substr. MG1655]	6.7	15156	2	2	1	0	0	0	1	0	0	1.33333	0.415037	0.42265	Red
NP_417424.1	ribonuclease H-like domain-containing nuclease [Escherichia coli str. K-12 substr. MG1655]	6.7	15177	2	2	1	0	0	0	0	0	1	1.33333	0.415037	0.42265	Red
NP_416148.1	SoxR [2Fe-2S] reducing system protein RsxG [Escherichia coli str. K-12 substr. MG1655]	6.6	21898	2	2	1	0	0	0	0	1	0	1.33333	0.415037	0.42265	Red
NP_415407.1	glutathione/L-cysteine ABC exporter subunit CydD [Escherichia coli str. K-12 substr. MG1655]	6	65015	3	4	8	0	1	2	2	1	2	1.33333	0.415037	0.386809	Red
NP_417565.2	DNA-binding transcriptional repressor ExuR [Escherichia coli str. K-12 substr. MG1655]	5.4	29817	2	3	8	1	1	1	2	1	2	1.33333	0.415037	0.183503	Red
NP_417317.1	amino acid racemase YgeA [Escherichia coli str. K-12 substr. MG1655]	5.1	25232	2	3	1	0	0	0	0	1	0	1.33333	0.415037	0.42265	Red
NP_415750.2	putative patatin-like phospholipase RssA [Escherichia coli str. K-12 substr. MG1655]	6.3	33046	2	3	1	0	0	0	0	0	1	1.33333	0.415037	0.42265	Red
NP_414758.1	putative glutamine amidotransferase YafJ [Escherichia coli str. K-12 substr. MG1655]	8.1	28617	2	3	1	0	0	0	0	0	1	1.33333	0.415037	0.42265	Red
NP_418756.1	DUF445 domain-containing protein YjiN [Escherichia coli str. K-12 substr. MG1655]	9.1	48212	2	2	8	2	1	0	3	1	1	1.33333	0.415037	0.492572	Red
NP_415647.1	sensor histidine kinase PhoQ [Escherichia coli str. K-12 substr. MG1655]	5.5	55265	2	3	8	1	1	1	2	1	2	1.33333	0.415037	0.183503	Red
NP_414939.1	tRNA preQ1(34) S-adenosylmethionine ribosyltransferase-isomerase [Escherichia coli str. K-12 substr. MG1655]	5.1	39406	2	2	1	0	0	0	1	0	0	1.33333	0.415037	0.42265	Red
NP_415281.1	ABC family protein ModF [Escherichia coli str. K-12 substr. MG1655]	5.4	54502	2	4	1	0	0	0	0	0	1	1.33333	0.415037	0.42265	Red
NP_414724.1	lipid A disaccharide synthase [Escherichia coli str. K-12 substr. MG1655]	6.6	42355	2	3	1	0	0	0	0	1	0	1.33333	0.415037	0.42265	Red
NP_414697.1	chloride:H(+) antiporter ClcA [Escherichia coli str. K-12 substr. MG1655]	9.4	50316	1	3	1	0	0	0	0	0	1	1.33333	0.415037	0.42265	Red
NP_416871.1	sensor histidine kinase EvgS [Escherichia coli str. K-12 substr. MG1655]	5.8	134658	2	3	1	0	0	0	0	1	0	1.33333	0.415037	0.42265	Red
NP_416390.1	arginine--tRNA ligase [Escherichia coli str. K-12 substr. MG1655]	5.3	64642	25	33	178	22	27	27	28	39	35	1.32911	0.410465	0.0963568	Red
NP_418375.1	fused aspartate kinase/homoserine dehydrogenase 2 [Escherichia coli str. K-12 substr. MG1655]	5.3	88833	35	40	66	12	7	9	15	12	11	1.32258	0.403356	0.154349	Red
NP_417018.4	aminopeptidase B [Escherichia coli str. K-12 substr. MG1655]	5.6	46151	21	26	198	24	28	33	40	37	36	1.31818	0.398549	0.0517786	Red
NP_416196.1	Fe-S cluster scaffold complex subunit SufD [Escherichia coli str. K-12 substr. MG1655]	6.4	46794	8	11	45	8	3	8	11	3	12	1.31818	0.398549	0.52718	Red
NP_417306.1	phosphoenolpyruvate-protein phosphotransferase PtsP [Escherichia coli str. K-12 substr. MG1655]	5.6	83663	13	23	45	7	6	6	9	10	7	1.31818	0.398549	0.104247	Red
NP_416119.1	pyridine nucleotide transhydrogenase subunit beta [Escherichia coli str. K-12 substr. MG1655]	5.7	48692	8	9	38	8	4	4	7	6	9	1.31579	0.395929	0.288636	Red
NP_415941.5	glucans biosynthesis protein D [Escherichia coli str. K-12 substr. MG1655]	5.9	62718	10	14	68	9	8	12	12	13	14	1.3125	0.392317	0.0913307	Red
NP_415621.3	purine nucleoside phosphoramidase [Escherichia coli str. K-12 substr. MG1655]	5.7	13233	4	4	24	3	3	4	5	3	6	1.30769	0.387023	0.266693	Red
NP_417435.1	tRNA m(7)G46 methyltransferase [Escherichia coli str. K-12 substr. MG1655]	6.4	27290	3	3	24	3	5	2	4	3	7	1.30769	0.387023	0.425867	Red
NP_414663.1	spermidine synthase [Escherichia coli str. K-12 substr. MG1655]	5.3	32301	5	5	24	2	2	6	3	5	6	1.30769	0.387023	0.457808	Red
NP_416167.1	N-ethylmaleimide reductase [Escherichia coli str. K-12 substr. MG1655]	5.8	39492	6	6	24	3	4	3	4	4	6	1.30769	0.387023	0.17342	Red
NP_415450.1	asparagine--tRNA ligase [Escherichia coli str. K-12 substr. MG1655]	5.2	52537	25	31	245	39	32	35	39	54	46	1.30275	0.381563	0.110155	Red
NP_418062.1	L-lactate dehydrogenase [Escherichia coli str. K-12 substr. MG1655]	6.3	42701	13	17	93	5	22	13	13	22	18	1.30233	0.38109	0.491712	Red
NP_416655.1	D-galactose/methyl-galactoside ABC transporter periplasmic binding protein [Escherichia coli str. K-12 substr. MG1655]	5.7	35690	27	33	293	40	43	44	48	54	64	1.3	0.378512	0.100188	Red
NP_415610.1	[acyl-carrier-protein] S-malonyltransferase [Escherichia coli str. K-12 substr. MG1655]	4.9	32396	10	10	86	12	14	11	15	19	15	1.3	0.378512	0.076178	Red
NP_417509.3	DUF1190 domain-containing protein YgiB [Escherichia coli str. K-12 substr. MG1655]	9.4	23464	4	6	17	2	3	2	1	5	4	1.3	0.378512	0.496958	Red
NP_415626.4	PF05728 family protein YcfP [Escherichia coli str. K-12 substr. MG1655]	6.1	21213	5	5	33	5	5	4	5	7	7	1.29412	0.371969	0.113145	Red
NP_415409.1	DNA-binding transcriptional dual regulator Lrp [Escherichia coli str. K-12 substr. MG1655]	8.9	18875	11	14	49	7	7	7	6	13	9	1.29167	0.369234	0.368831	Red
NP_416818.1	bifunctional folylpolyglutamate synthetase/dihydrofolate synthetase [Escherichia coli str. K-12 substr. MG1655]	5.5	45377	9	12	49	8	6	7	8	8	12	1.29167	0.369234	0.215666	Red
NP_418413.1	50S ribosomal subunit protein L12 [Escherichia coli str. K-12 substr. MG1655]	4.6	12288	5	8	58	9	7	9	11	9	13	1.28571	0.36257	0.133583	Red
NP_418352.1	sulfate/thiosulfate ABC transporter periplasmic binding protein Sbp [Escherichia coli str. K-12 substr. MG1655]	6.6	36637	14	15	74	11	10	11	22	10	10	1.28571	0.36257	0.492595	Red
NP_417647.1	ribosome assembly factor YhbY [Escherichia coli str. K-12 substr. MG1655]	9.4	10777	2	2	10	1	1	2	2	1	3	1.28571	0.36257	0.386809	Red
NP_414969.4	DNA-binding transcriptional dual regulator BolA [Escherichia coli str. K-12 substr. MG1655]	6.2	11986	2	2	10	2	1	1	2	2	2	1.28571	0.36257	0.183503	Red
NP_417433.1	DUF2884 domain-containing protein YggN [Escherichia coli str. K-12 substr. MG1655]	9	26413	4	7	10	1	1	2	1	4	1	1.28571	0.36257	0.581315	Red
NP_418194.1	ATP synthase Fo complex subunit a [Escherichia coli str. K-12 substr. MG1655]	6.4	30283	2	2	10	0	2	2	1	2	3	1.28571	0.36257	0.492572	Red
NP_416515.1	exodeoxyribonuclease I [Escherichia coli str. K-12 substr. MG1655]	5.4	54466	3	4	10	1	2	1	2	2	2	1.28571	0.36257	0.183503	Red
NP_416682.4	putative oligopeptide ABC transporter periplasmic binding protein YejA [Escherichia coli str. K-12 substr. MG1655]	8.7	69625	4	5	10	2	1	1	5	1	0	1.28571	0.36257	0.708109	Red
NP_417713.2	RNase G [Escherichia coli str. K-12 substr. MG1655]	5.6	55329	11	15	51	8	6	8	10	10	9	1.28	0.356144	0.0534551	Red
NP_417484.1	NADPH-dependent aldehyde reductase YqhD [Escherichia coli str. K-12 substr. MG1655]	5.7	42071	17	20	35	4	5	6	8	4	8	1.27778	0.353637	0.342033	Red
NP_418700.2	2,7-anhydro-N-acetylneuraminate hydratase [Escherichia coli str. K-12 substr. MG1655]	6.1	41358	6	7	35	4	6	5	3	10	7	1.27778	0.353637	0.501892	Red
NP_416826.1	3-oxoacyl-[acyl carrier protein] synthase 1 [Escherichia coli str. K-12 substr. MG1655]	5.3	42586	18	22	292	39	39	50	56	53	55	1.27481	0.350281	0.0747289	Red
NP_417421.4	16S rRNA m(3)U1498 methyltransferase [Escherichia coli str. K-12 substr. MG1655]	6.2	26961	4	4	19	3	3	2	3	5	3	1.27273	0.347923	0.273893	Red
NP_416654.1	D-galactose/methyl-galactoside ABC transporter ATP binding subunit [Escherichia coli str. K-12 substr. MG1655]	7.2	56379	12	16	69	8	12	10	9	14	16	1.27273	0.347923	0.293483	Red
NP_416366.1	NADP(+)-dependent glucose-6-phosphate dehydrogenase [Escherichia coli str. K-12 substr. MG1655]	5.6	55669	30	30	196	24	28	34	32	41	37	1.26966	0.344446	0.110471	Red
NP_416231.1	50S ribosomal subunit protein L20 [Escherichia coli str. K-12 substr. MG1655]	11.5	13489	5	7	28	3	5	4	6	6	4	1.26667	0.341037	0.206526	Red
NP_417540.1	stationary phase mismatch/uracil DNA glycosylase [Escherichia coli str. K-12 substr. MG1655]	9.2	18662	5	9	28	4	5	3	6	5	5	1.26667	0.341037	0.133583	Red
NP_418297.1	thiol:disulfide oxidoreductase DsbA [Escherichia coli str. K-12 substr. MG1655]	5.9	23090	3	3	28	4	5	3	5	5	6	1.26667	0.341037	0.133583	Red
NP_414998.1	potassium dependent, small conductance mechanosensitive channel [Escherichia coli str. K-12 substr. MG1655]	8	127135	9	15	28	5	4	3	5	5	6	1.26667	0.341037	0.133583	Red
NP_418660.1	trehalose-6-phosphate hydrolase [Escherichia coli str. K-12 substr. MG1655]	5.5	63797	21	26	184	21	30	30	14	42	47	1.2619	0.335603	0.554694	Red
NP_414968.4	putative lipoprotein YajG [Escherichia coli str. K-12 substr. MG1655]	8.7	20937	5	5	46	7	6	7	8	8	10	1.26087	0.334419	0.0764504	Red
NP_416765.1	1,4-dihydroxy-2-naphthoyl-CoA synthase [Escherichia coli str. K-12 substr. MG1655]	6	31613	8	9	73	11	9	12	14	13	14	1.25714	0.330149	0.0621469	Red
NP_414739.1	L-methionine/D-methionine ABC transporter membrane anchored binding protein [Escherichia coli str. K-12 substr. MG1655]	5.1	29414	18	19	129	17	20	20	20	25	27	1.25	0.321928	0.122864	Red
NP_414675.1	pantothenate synthetase [Escherichia coli str. K-12 substr. MG1655]	5.9	31578	10	15	66	10	11	8	14	9	14	1.25	0.321928	0.251125	Red
NP_414713.1	UMP kinase [Escherichia coli str. K-12 substr. MG1655]	6.9	25954	6	7	57	8	7	10	10	10	12	1.25	0.321928	0.107562	Red
NP_415620.1	ferric coprogen/ferric rhodotorulic acid outer membrane transporter [Escherichia coli str. K-12 substr. MG1655]	4.8	81182	24	30	12	1	3	1	3	3	1	1.25	0.321928	0.518519	Red
YP_026215.2	shikimate kinase 1 [Escherichia coli str. K-12 substr. MG1655]	5.3	19526	5	7	30	4	5	4	4	6	7	1.25	0.321928	0.266693	Red
NP_415062.1	bifunctional methylenetetrahydrofolate dehydrogenase/methenyltetrahydrofolate cyclohydrolase [Escherichia coli str. K-12 substr. MG1655]	5.7	31024	7	10	30	4	4	5	6	4	7	1.25	0.321928	0.266693	Red
NP_415791.1	DNA-binding transcriptional dual regulator CysB [Escherichia coli str. K-12 substr. MG1655]	6.9	36128	9	11	48	6	6	9	5	10	12	1.25	0.321928	0.452665	Red
NP_415451.1	nicotinate phosphoribosyltransferase [Escherichia coli str. K-12 substr. MG1655]	6.2	45868	17	22	3	0	0	1	1	0	1	1.25	0.321928	0.518519	Red
NP_416538.1	beta-1,6-galactofuranosyltransferase WbbI [Escherichia coli str. K-12 substr. MG1655]	5.8	37733	9	11	48	7	6	8	6	11	10	1.25	0.321928	0.321342	Red
NP_417161.1	ribonucleoside-diphosphate reductase 2 subunit alpha [Escherichia coli str. K-12 substr. MG1655]	6.1	80428	21	22	3	0	1	0	1	0	1	1.25	0.321928	0.518519	Red
NP_415129.1	proofreading thioesterase in enterobactin biosynthesis [Escherichia coli str. K-12 substr. MG1655]	6.1	14960	3	3	3	0	0	1	1	0	1	1.25	0.321928	0.518519	Red
NP_417570.1	inner membrane protein YqjE [Escherichia coli str. K-12 substr. MG1655]	6.9	15137	3	3	12	1	1	3	2	3	2	1.25	0.321928	0.438193	Red
NP_418373.1	DNA-binding transcriptional repressor MetJ [Escherichia coli str. K-12 substr. MG1655]	5.4	12133	3	4	3	0	0	1	0	0	2	1.25	0.321928	0.685598	Red
NP_416343.1	protease HtpX [Escherichia coli str. K-12 substr. MG1655]	6.6	31903	4	4	21	3	2	4	4	3	5	1.25	0.321928	0.287864	Red
NP_416793.1	glutamate--pyruvate aminotransferase AlaA [Escherichia coli str. K-12 substr. MG1655]	5.8	45488	7	9	30	5	3	5	3	6	8	1.25	0.321928	0.46927	Red
NP_416802.1	putative Nudix hydrolase YfcD [Escherichia coli str. K-12 substr. MG1655]	4.7	20363	3	4	12	2	2	1	2	2	3	1.25	0.321928	0.2302	Red
NP_417815.1	OsmC family protein YhfA [Escherichia coli str. K-12 substr. MG1655]	5.5	14507	2	4	3	0	0	1	1	0	1	1.25	0.321928	0.518519	Red
NP_415195.1	3-demethoxyubiquinol 3-hydroxylase [Escherichia coli str. K-12 substr. MG1655]	6.6	42926	5	7	21	1	1	7	6	2	4	1.25	0.321928	0.692546	Red
NP_414846.1	betaine aldehyde dehydrogenase [Escherichia coli str. K-12 substr. MG1655]	5.2	52878	7	13	30	6	4	3	8	2	7	1.25	0.321928	0.56474	Red
NP_415563.1	2'-O-acetyl-ADP-ribose deacetylase, regulator of RNase III activity [Escherichia coli str. K-12 substr. MG1655]	5.4	18869	3	4	3	0	0	1	2	0	0	1.25	0.321928	0.685598	Red
NP_414955.1	geranyl diphosphate/farnesyl diphosphate synthase [Escherichia coli str. K-12 substr. MG1655]	5.3	32140	3	3	12	1	2	2	2	2	3	1.25	0.321928	0.2302	Red
NP_418639.1	putative cadaverine/putrescine exporter [Escherichia coli str. K-12 substr. MG1655]	4.8	49731	4	5	12	1	2	2	2	2	3	1.25	0.321928	0.2302	Red
NP_417560.1	serine/threonine:Na(+) symporter [Escherichia coli str. K-12 substr. MG1655]	8.8	43449	3	4	3	0	0	1	0	1	1	1.25	0.321928	0.518519	Red
NP_415412.1	replication-associated recombination protein A [Escherichia coli str. K-12 substr. MG1655]	6	49595	4	6	12	2	1	2	2	2	3	1.25	0.321928	0.2302	Red
NP_418347.1	sensor histidine kinase CpxA [Escherichia coli str. K-12 substr. MG1655]	5.6	51592	3	5	12	2	2	1	2	2	3	1.25	0.321928	0.2302	Red
NP_415793.1	GTP cyclohydrolase 2 [Escherichia coli str. K-12 substr. MG1655]	5.6	21822	2	2	3	0	1	0	0	1	1	1.25	0.321928	0.518519	Red
NP_418804.1	putative inner membrane protein Smp [Escherichia coli str. K-12 substr. MG1655]	8.7	24068	2	2	3	0	0	1	1	0	1	1.25	0.321928	0.518519	Red
NP_418000.1	dipeptide ABC transporter membrane subunit DppB [Escherichia coli str. K-12 substr. MG1655]	8.8	37472	1	3	12	1	1	3	2	1	4	1.25	0.321928	0.581288	Red
NP_418355.1	DUF1454 domain-containing protein YiiQ [Escherichia coli str. K-12 substr. MG1655]	9	21749	2	2	3	0	0	1	0	1	1	1.25	0.321928	0.518519	Red
NP_417689.4	N-acetylmannosamine kinase [Escherichia coli str. K-12 substr. MG1655]	5.6	29625	3	5	12	2	2	1	3	2	2	1.25	0.321928	0.2302	Red
NP_416882.1	DNA-binding transcriptional activator PyrR [Escherichia coli str. K-12 substr. MG1655]	5.5	28703	2	3	3	0	0	1	0	1	1	1.25	0.321928	0.518519	Red
NP_415806.1	putrescine ABC exporter ATP binding protein SapF [Escherichia coli str. K-12 substr. MG1655]	9.3	30551	3	3	3	0	1	0	0	1	1	1.25	0.321928	0.518519	Red
NP_416326.1	aminodeoxychorismate synthase subunit 1 [Escherichia coli str. K-12 substr. MG1655]	5.1	50938	2	4	3	0	1	0	0	1	1	1.25	0.321928	0.518519	Red
NP_416827.4	fused tRNA 5-aminomethyl-2-thiouridylate methyltransferase and tRNA 5-aminomethyl-2-thiouridylate synthase [Escherichia coli str. K-12 substr. MG1655]	5.4	74387	2	3	3	0	0	1	0	1	1	1.25	0.321928	0.518519	Red
NP_417368.1	ssDNA-specific exonuclease RecJ [Escherichia coli str. K-12 substr. MG1655]	5.4	63349	2	4	3	0	0	1	1	0	1	1.25	0.321928	0.518519	Red
NP_415985.1	nitrate reductase Z subunit alpha [Escherichia coli str. K-12 substr. MG1655]	6.2	140137	1	4	12	1	2	2	2	4	1	1.25	0.321928	0.538386	Red
NP_415535.1	proline:Na(+) symporter [Escherichia coli str. K-12 substr. MG1655]	8.7	54309	2	2	3	0	0	1	0	2	0	1.25	0.321928	0.685598	Red
NP_418112.1	AsmA family protein YicH [Escherichia coli str. K-12 substr. MG1655]	5.7	62234	10	15	41	7	5	6	8	4	11	1.2381	0.308122	0.501892	Red
NP_416227.1	integration host factor subunit alpha [Escherichia coli str. K-12 substr. MG1655]	9.3	11347	7	7	32	5	5	4	10	3	5	1.23529	0.304855	0.588977	Red
NP_415002.1	adenine phosphoribosyltransferase [Escherichia coli str. K-12 substr. MG1655]	5.3	19847	6	7	32	4	5	5	4	5	9	1.23529	0.304855	0.476793	Red
NP_415126.1	2,3-dihydroxybenzoate-AMP ligase [Escherichia coli str. K-12 substr. MG1655]	5.4	59075	15	18	32	5	4	5	8	4	6	1.23529	0.304855	0.368501	Red
NP_417631.2	ATP-dependent RNA helicase DeaD [Escherichia coli str. K-12 substr. MG1655]	8.7	70503	18	24	70	1	15	15	11	13	15	1.23529	0.304855	0.62945	Red
NP_417146.2	L-2-hydroxyglutarate dehydrogenase [Escherichia coli str. K-12 substr. MG1655]	8.7	46053	6	9	32	6	3	5	7	5	6	1.23529	0.304855	0.284627	Red
NP_414727.1	acetyl-CoA carboxyltransferase subunit alpha [Escherichia coli str. K-12 substr. MG1655]	5.8	35219	16	20	137	20	18	23	22	25	29	1.23438	0.303781	0.122781	Red
NP_418459.1	maltose ABC transporter ATP binding subunit [Escherichia coli str. K-12 substr. MG1655]	6.2	40965	9	9	61	7	10	10	10	12	12	1.23333	0.302563	0.134612	Red
NP_417151.1	K(+) binding protein [Escherichia coli str. K-12 substr. MG1655]	5.7	16053	14	15	110	18	14	17	20	20	21	1.23077	0.29956	0.0704086	Red
NP_418213.1	macrodomain Ori protein [Escherichia coli str. K-12 substr. MG1655]	6.1	13125	6	7	23	1	4	5	3	4	6	1.23077	0.29956	0.542175	Red
NP_417304.1	thymidylate synthase [Escherichia coli str. K-12 substr. MG1655]	5.6	30460	4	8	23	3	3	4	2	5	6	1.23077	0.29956	0.496958	Red
NP_414556.1	chaperone protein DnaJ [Escherichia coli str. K-12 substr. MG1655]	8	41074	10	16	103	17	14	15	16	21	20	1.22449	0.292181	0.123451	Red
NP_418411.1	50S ribosomal subunit protein L1 [Escherichia coli str. K-12 substr. MG1655]	9.6	24714	13	17	272	36	44	42	45	52	53	1.224	0.291604	0.0552413	Red
NP_418428.1	DNA-binding protein HU-alpha [Escherichia coli str. K-12 substr. MG1655]	9.6	9529	8	9	114	15	15	21	20	17	26	1.22222	0.289507	0.298808	Red
NP_415820.1	phage shock protein A [Escherichia coli str. K-12 substr. MG1655]	5.4	25477	8	10	34	5	3	7	7	3	9	1.22222	0.289507	0.566567	Red
NP_414940.1	tRNA-guanine transglycosylase [Escherichia coli str. K-12 substr. MG1655]	6	42566	9	14	34	5	3	7	5	7	7	1.22222	0.289507	0.386809	Red
NP_416346.4	free methionine-(R)-sulfoxide reductase [Escherichia coli str. K-12 substr. MG1655]	4.7	18110	3	4	14	2	2	2	2	2	4	1.22222	0.289507	0.42265	Red
NP_416817.2	cell division protein DedD [Escherichia coli str. K-12 substr. MG1655]	7.8	22924	2	3	14	1	2	3	3	3	2	1.22222	0.289507	0.386809	Red
NP_415717.1	dihydroxyacetone kinase subunit L [Escherichia coli str. K-12 substr. MG1655]	5.3	22617	2	3	14	1	1	4	3	3	2	1.22222	0.289507	0.581315	Red
NP_416369.1	Lipid A biosynthesis myristoyltransferase [Escherichia coli str. K-12 substr. MG1655]	9.6	37386	3	5	14	1	2	3	3	2	3	1.22222	0.289507	0.386809	Red
NP_415810.1	putative periplasmic binding protein SapA [Escherichia coli str. K-12 substr. MG1655]	6.8	61526	3	7	14	1	3	2	3	3	2	1.22222	0.289507	0.386809	Red
NP_415619.1	glucose-specific PTS enzyme IIBC component [Escherichia coli str. K-12 substr. MG1655]	8.8	50644	13	17	96	13	15	15	15	14	24	1.21739	0.283793	0.405255	Red
NP_415165.1	D-alanyl-D-alanine carboxypeptidase DacA [Escherichia coli str. K-12 substr. MG1655]	8.3	44416	20	25	138	23	17	22	22	24	30	1.21538	0.281413	0.203639	Red
NP_417389.1	ribose-5-phosphate isomerase A [Escherichia coli str. K-12 substr. MG1655]	5.2	22846	7	8	56	8	9	8	9	10	12	1.21429	0.280108	0.139435	Red
NP_415210.1	flavodoxin 1 [Escherichia coli str. K-12 substr. MG1655]	4.2	19725	6	6	25	4	4	3	5	4	5	1.21429	0.280108	0.101192	Red
NP_417213.1	DNA mismatch repair protein MutS [Escherichia coli str. K-12 substr. MG1655]	5.4	95187	10	14	56	10	7	8	9	8	14	1.21429	0.280108	0.405359	Red
NP_414595.1	chaperone SurA [Escherichia coli str. K-12 substr. MG1655]	6.5	47254	15	19	140	21	22	20	23	24	30	1.21212	0.277534	0.159279	Red
NP_415444.1	chromosome partitioning protein MukB [Escherichia coli str. K-12 substr. MG1655]	5.2	170126	50	72	365	41	68	56	62	68	70	1.20833	0.273018	0.270714	Red
NP_418659.1	anaerobic ribonucleoside-triphosphate reductase [Escherichia coli str. K-12 substr. MG1655]	6.4	79972	11	15	58	6	8	12	5	15	12	1.2069	0.271302	0.599571	Red
NP_415275.1	3-deoxy-7-phosphoheptulonate synthase, Phe-sensitive [Escherichia coli str. K-12 substr. MG1655]	6.1	37986	19	20	69	12	9	10	9	14	15	1.20588	0.270089	0.342294	Red
NP_416617.1	methionine--tRNA ligase [Escherichia coli str. K-12 substr. MG1655]	5.6	76206	33	43	305	44	45	49	54	52	61	1.20567	0.26984	0.0504643	Red
NP_415969.1	PQQ-like domain-containing protein YncE [Escherichia coli str. K-12 substr. MG1655]	9.2	38589	19	22	199	26	32	32	36	36	37	1.2043	0.268196	0.0831099	Red
NP_417097.1	50S ribosomal subunit protein L19 [Escherichia coli str. K-12 substr. MG1655]	10.6	13125	8	9	124	16	19	21	19	22	27	1.20339	0.267104	0.232471	Red
NP_414996.1	multidrug efflux pump membrane fusion lipoprotein AcrA [Escherichia coli str. K-12 substr. MG1655]	7.7	42171	15	17	126	19	19	19	21	22	26	1.2	0.263034	0.120117	Red
NP_414710.1	methionine aminopeptidase [Escherichia coli str. K-12 substr. MG1655]	5.6	29312	12	15	71	8	11	13	14	13	12	1.2	0.263034	0.245113	Red
NP_415428.1	3-phosphoshikimate 1-carboxyvinyltransferase [Escherichia coli str. K-12 substr. MG1655]	5.4	46066	10	14	27	6	4	2	4	4	7	1.2	0.263034	0.54911	Red
NP_415341.1	putative ATP-binding protein YbiT [Escherichia coli str. K-12 substr. MG1655]	5	59820	13	18	60	10	8	9	8	11	14	1.2	0.263034	0.369594	Red
NP_415788.1	S49 peptidase family protein [Escherichia coli str. K-12 substr. MG1655]	9.2	39342	5	7	38	6	5	6	8	5	8	1.2	0.263034	0.313273	Red
NP_417062.1	RNase III [Escherichia coli str. K-12 substr. MG1655]	6.4	25534	5	9	16	3	3	1	2	2	5	1.2	0.263034	0.612748	Red
NP_415553.1	chaperone protein YcdY [Escherichia coli str. K-12 substr. MG1655]	4.2	20711	4	5	16	2	1	4	2	2	5	1.2	0.263034	0.643718	Red
NP_418814.1	PF05981 family protein CreA [Escherichia coli str. K-12 substr. MG1655]	9	17097	3	6	16	4	0	3	2	3	4	1.2	0.263034	0.652809	Red
NP_417478.1	Ton complex subunit ExbD [Escherichia coli str. K-12 substr. MG1655]	4.7	15517	4	4	5	0	1	1	1	0	2	1.2	0.263034	0.64945	Red
NP_418181.1	phosphate ABC transporter ATP binding subunit [Escherichia coli str. K-12 substr. MG1655]	6.1	29009	4	7	16	2	2	3	3	4	2	1.2	0.263034	0.386809	Red
NP_415581.1	putative lipid-binding lipoprotein YceB [Escherichia coli str. K-12 substr. MG1655]	6.2	20487	3	4	5	0	1	1	1	1	1	1.2	0.263034	0.42265	Red
NP_417563.1	D-glucoronate/D-galacturonate isomerase [Escherichia coli str. K-12 substr. MG1655]	5.4	53953	7	13	38	4	6	7	7	7	7	1.2	0.263034	0.269703	Red
NP_414638.1	UDP-3-O-acyl-N-acetylglucosamine deacetylase [Escherichia coli str. K-12 substr. MG1655]	5.5	33934	4	7	16	3	2	2	4	1	4	1.2	0.263034	0.581315	Red
NP_414673.1	aspartate 1-decarboxylase proenzyme [Escherichia coli str. K-12 substr. MG1655]	5.8	13825	2	2	5	0	1	1	1	1	1	1.2	0.263034	0.42265	Red
NP_418238.1	dTDP-4-dehydro-6-deoxy-D-glucose transaminase [Escherichia coli str. K-12 substr. MG1655]	5.8	41874	3	7	16	2	2	3	2	3	4	1.2	0.263034	0.386809	Red
NP_416301.1	mischarged aminoacyl-tRNA deacylase [Escherichia coli str. K-12 substr. MG1655]	6.5	17839	2	3	5	0	1	1	1	1	1	1.2	0.263034	0.42265	Red
NP_417649.1	peptidoglycan DD-endopeptidase DacB [Escherichia coli str. K-12 substr. MG1655]	8.9	51766	4	8	16	1	3	3	2	2	5	1.2	0.263034	0.612748	Red
NP_415800.1	DNA-binding transcriptional dual regulator YciT [Escherichia coli str. K-12 substr. MG1655]	6	27585	4	6	5	0	1	1	1	1	1	1.2	0.263034	0.42265	Red
NP_416414.1	arabinose ABC transporter periplasmic binding protein [Escherichia coli str. K-12 substr. MG1655]	6.2	35518	3	6	16	3	2	2	2	4	3	1.2	0.263034	0.386809	Red
NP_417023.1	iron-sulfur cluster insertion protein IscA [Escherichia coli str. K-12 substr. MG1655]	4.7	11549	2	2	5	0	0	2	3	0	0	1.2	0.263034	0.797171	Red
NP_417956.1	23S rRNA m(6)A2030 methyltransferase [Escherichia coli str. K-12 substr. MG1655]	8.6	31922	2	3	5	0	1	1	0	1	2	1.2	0.263034	0.64945	Red
NP_418805.1	phosphoserine phosphatase [Escherichia coli str. K-12 substr. MG1655]	5.5	35020	2	2	5	1	1	0	0	2	1	1.2	0.263034	0.64945	Red
NP_416495.1	nicotinate-nucleotide--dimethylbenzimidazole phosphoribosyltransferase [Escherichia coli str. K-12 substr. MG1655]	5.2	36963	2	2	5	1	0	1	1	1	1	1.2	0.263034	0.42265	Red
NP_418592.1	tRNA dimethylallyltransferase [Escherichia coli str. K-12 substr. MG1655]	5.7	35043	2	3	5	1	1	0	1	1	1	1.2	0.263034	0.42265	Red
NP_416744.1	anaerobic glycerol-3-phosphate dehydrogenase subunit A [Escherichia coli str. K-12 substr. MG1655]	6.2	58921	2	3	5	1	1	0	1	1	1	1.2	0.263034	0.42265	Red
NP_415267.1	Tol-Pal system protein TolA [Escherichia coli str. K-12 substr. MG1655]	9.1	43130	2	3	5	1	0	1	1	2	0	1.2	0.263034	0.64945	Red
NP_418583.1	miniconductance mechanosensitive channel MscM [Escherichia coli str. K-12 substr. MG1655]	6.6	123890	4	7	5	0	1	1	0	1	2	1.2	0.263034	0.64945	Red
NP_414604.1	L-arabinose isomerase [Escherichia coli str. K-12 substr. MG1655]	6.1	56038	2	4	5	1	1	0	0	1	2	1.2	0.263034	0.64945	Red
NP_416380.1	aspartate--tRNA ligase [Escherichia coli str. K-12 substr. MG1655]	5.5	65872	37	45	326	48	46	54	51	61	66	1.19868	0.261441	0.13779	Red
NP_416912.1	Enzyme IIA(Glc) [Escherichia coli str. K-12 substr. MG1655]	4.7	18240	8	9	128	20	18	20	26	20	24	1.19672	0.259087	0.139435	Red
NP_417179.1	DNA recombination/repair protein RecA [Escherichia coli str. K-12 substr. MG1655]	5.1	37950	15	16	218	32	34	33	32	42	45	1.19608	0.258312	0.230124	Red
NP_417700.2	Z-ring associated protein G [Escherichia coli str. K-12 substr. MG1655]	5.6	14952	6	7	95	12	12	19	18	18	16	1.19565	0.257798	0.326642	Red
NP_416430.1	cystine ABC transporter periplasmic binding protein [Escherichia coli str. K-12 substr. MG1655]	6.2	29021	21	24	196	28	29	32	35	31	41	1.19565	0.257798	0.163886	Red
NP_418621.5	30S ribosomal subunit protein S6 [Escherichia coli str. K-12 substr. MG1655]	5.3	15177	8	10	62	7	9	12	9	10	15	1.19355	0.255257	0.446502	Red
NP_415293.1	outer membrane lipoprotein YbhC [Escherichia coli str. K-12 substr. MG1655]	5.7	46054	8	9	62	12	8	8	10	13	11	1.19355	0.255257	0.288636	Red
NP_416790.1	NADH:quinone oxidoreductase subunit B [Escherichia coli str. K-12 substr. MG1655]	5.6	25039	7	9	51	7	7	9	10	10	8	1.19231	0.253757	0.151835	Red
NP_417774.1	50S ribosomal subunit protein L22 [Escherichia coli str. K-12 substr. MG1655]	10.2	12219	12	13	178	20	24	37	25	31	41	1.19048	0.251539	0.485192	Red
NP_416691.1	nucleoid-associated protein YejK [Escherichia coli str. K-12 substr. MG1655]	4.9	37799	7	9	40	5	8	5	7	9	6	1.19048	0.251539	0.374722	Red
NP_416975.1	thiol peroxidase [Escherichia coli str. K-12 substr. MG1655]	5	17623	6	8	29	5	6	2	5	6	5	1.1875	0.247928	0.496958	Red
NP_418571.1	protein chain elongation factor EF-P [Escherichia coli str. K-12 substr. MG1655]	4.9	20578	3	3	29	4	4	5	5	5	6	1.1875	0.247928	0.101192	Red
NP_416410.1	trehalose-6-phosphate synthase [Escherichia coli str. K-12 substr. MG1655]	6.4	53578	15	18	64	8	9	12	10	13	12	1.1875	0.247928	0.256709	Red
NP_417006.2	50S ribosomal subunit stability factor [Escherichia coli str. K-12 substr. MG1655]	5.6	55001	11	14	64	10	9	10	10	10	15	1.1875	0.247928	0.352697	Red
NP_418368.1	cell division protein FtsN [Escherichia coli str. K-12 substr. MG1655]	10.2	35771	5	6	29	3	5	5	4	6	6	1.1875	0.247928	0.348641	Red
YP_026169.1	cysteine desulfurase IscS [Escherichia coli str. K-12 substr. MG1655]	5.9	45061	20	24	333	49	53	50	50	64	67	1.1871	0.247438	0.201788	Red
NP_414708.1	tetrahydrodipicolinate succinylase [Escherichia coli str. K-12 substr. MG1655]	5.6	29873	19	21	158	21	27	24	26	31	29	1.18667	0.246915	0.110048	Red
NP_415384.1	putative ABC transporter periplasmic binding protein ArtI [Escherichia coli str. K-12 substr. MG1655]	5.8	26913	10	13	88	13	12	15	19	16	13	1.18605	0.246161	0.264463	Red
NP_418093.1	50S ribosomal subunit protein L33 [Escherichia coli str. K-12 substr. MG1655]	10.2	6368	3	3	53	8	7	9	8	10	11	1.18519	0.245112	0.200173	Red
NP_418157.1	chromosomal replication initiator protein DnaA [Escherichia coli str. K-12 substr. MG1655]	8.8	52518	10	13	53	7	8	9	6	10	13	1.18519	0.245112	0.501892	Red
NP_415776.1	tryptophan synthase subunit alpha [Escherichia coli str. K-12 substr. MG1655]	5.3	28706	6	7	18	3	1	4	3	3	4	1.18182	0.241008	0.538386	Red
NP_416713.1	serine protease inhibitor ecotin [Escherichia coli str. K-12 substr. MG1655]	6.6	18180	4	5	18	2	2	4	4	3	3	1.18182	0.241008	0.438193	Red
NP_416880.1	glutamate--pyruvate aminotransferase AlaC [Escherichia coli str. K-12 substr. MG1655]	7.7	46187	6	11	18	4	2	2	3	3	4	1.18182	0.241008	0.438193	Red
NP_415729.1	peptide chain release factor RF1 [Escherichia coli str. K-12 substr. MG1655]	5.1	40492	4	6	18	3	2	3	3	2	5	1.18182	0.241008	0.538386	Red
NP_417185.1	sorbitol-6-phosphate 2-dehydrogenase [Escherichia coli str. K-12 substr. MG1655]	5.9	27840	5	5	18	4	3	1	1	6	3	1.18182	0.241008	0.718882	Red
NP_414931.1	ATP-dependent structure-specific DNA nuclease - SbcC subunit [Escherichia coli str. K-12 substr. MG1655]	5.5	118649	3	5	18	3	2	3	4	3	3	1.18182	0.241008	0.2302	Red
NP_417772.1	50S ribosomal subunit protein L16 [Escherichia coli str. K-12 substr. MG1655]	11.2	15271	9	11	140	18	21	25	22	24	30	1.1791	0.237692	0.274104	Red
NP_415632.1	transcription-repair coupling factor [Escherichia coli str. K-12 substr. MG1655]	5.8	129901	32	42	140	25	19	20	31	22	23	1.1791	0.237692	0.31429	Red
NP_416972.4	outer membrane protein assembly factor BamC [Escherichia coli str. K-12 substr. MG1655]	5.3	36820	12	15	92	13	14	15	19	13	18	1.17778	0.236067	0.284907	Red
NP_415391.1	low-specificity L-threonine aldolase [Escherichia coli str. K-12 substr. MG1655]	5.8	36472	10	14	31	2	5	7	3	8	6	1.17647	0.234465	0.651959	Red
NP_415206.1	glutamine--tRNA ligase [Escherichia coli str. K-12 substr. MG1655]	5.9	63438	23	34	168	26	26	25	25	35	31	1.175	0.232661	0.248531	Red
NP_417384.1	Xaa-Pro aminopeptidase [Escherichia coli str. K-12 substr. MG1655]	5.2	49784	13	15	81	15	9	13	16	15	13	1.175	0.232661	0.323478	Red
YP_026164.1	self recognizing antigen 43 (Ag43) autotransporter [Escherichia coli str. K-12 substr. MG1655]	5.8	106761	10	14	44	5	8	7	8	6	10	1.17391	0.231326	0.414056	Red
NP_417155.1	DNA-binding transcriptional repressor StpA with RNA chaperone activity [Escherichia coli str. K-12 substr. MG1655]	7.9	15338	8	9	57	11	7	8	8	10	13	1.17241	0.229482	0.428321	Red
NP_417659.1	intermembrane phospholipid transport system - periplasmic binding protein [Escherichia coli str. K-12 substr. MG1655]	9.4	23947	8	10	57	9	8	9	10	9	12	1.17241	0.229482	0.190798	Red
YP_026269.1	bifunctional 2-octaprenyl-6-methoxy-1,4-benzoquinol methylase and demethylmenaquinone methyltransferase [Escherichia coli str. K-12 substr. MG1655]	7.8	28055	8	9	57	7	8	11	11	11	9	1.17241	0.229482	0.308914	Red
NP_417007.1	outer membrane protein assembly factor BamB [Escherichia coli str. K-12 substr. MG1655]	4.7	41861	10	12	83	13	12	13	20	12	13	1.17073	0.22741	0.452213	Red
NP_417145.4	glutarate dioxygenase GlaH [Escherichia coli str. K-12 substr. MG1655]	5.8	37337	12	14	148	25	22	21	32	23	25	1.16901	0.225292	0.279803	Red
NP_414692.1	ferrichrome outer membrane transporter/phage receptor [Escherichia coli str. K-12 substr. MG1655]	5.5	82131	30	34	215	33	33	33	49	33	34	1.16667	0.222392	0.38776	Red
NP_417009.1	histidine--tRNA ligase [Escherichia coli str. K-12 substr. MG1655]	5.6	47000	18	22	111	15	18	18	18	21	21	1.16667	0.222392	0.101192	Red
NP_418207.1	ribose ABC transporter periplasmic binding protein [Escherichia coli str. K-12 substr. MG1655]	6.8	30931	15	17	137	23	17	23	26	24	24	1.16667	0.222392	0.201008	Red
NP_417088.1	ribosome-associated inhibitor A [Escherichia coli str. K-12 substr. MG1655]	6.2	12777	4	4	33	4	5	6	7	6	5	1.16667	0.222392	0.287864	Red
NP_414741.1	L-methionine/D-methionine ABC transporter ATP binding subunit [Escherichia coli str. K-12 substr. MG1655]	5.9	37765	13	15	7	1	1	1	1	1	2	1.16667	0.222392	0.42265	Red
NP_416429.4	D-cysteine desulfhydrase [Escherichia coli str. K-12 substr. MG1655]	4.9	35131	5	8	33	5	4	6	4	6	8	1.16667	0.222392	0.496055	Red
NP_417510.1	putative acid--amine ligase YgiC [Escherichia coli str. K-12 substr. MG1655]	4.7	44997	7	10	46	7	7	7	9	8	8	1.16667	0.222392	0.057191	Red
NP_416218.1	phosphoenolpyruvate synthetase regulatory protein [Escherichia coli str. K-12 substr. MG1655]	6	31191	6	7	20	2	3	4	4	3	4	1.16667	0.222392	0.386809	Red
NP_415039.1	DNA-binding transcriptional repressor AllR [Escherichia coli str. K-12 substr. MG1655]	5.8	29251	5	5	20	2	4	3	4	4	3	1.16667	0.222392	0.386809	Red
NP_415839.1	DNA-binding transcriptional dual regulator TyrR [Escherichia coli str. K-12 substr. MG1655]	5.5	57620	10	12	33	4	6	5	7	6	5	1.16667	0.222392	0.287864	Red
NP_415294.1	putative kinase inhibitor [Escherichia coli str. K-12 substr. MG1655]	5.3	17074	3	4	7	2	1	0	3	0	1	1.16667	0.222392	0.770026	Red
NP_417644.4	dihydropteroate synthase [Escherichia coli str. K-12 substr. MG1655]	5.7	30596	3	7	20	4	3	2	2	5	4	1.16667	0.222392	0.566567	Red
NP_416788.1	NADH:quinone oxidoreductase subunit E [Escherichia coli str. K-12 substr. MG1655]	5.4	18578	3	4	20	3	3	3	4	3	4	1.16667	0.222392	0.183503	Red
NP_417257.1	putative 7-carboxy-7-deazaguanine synthase QueE [Escherichia coli str. K-12 substr. MG1655]	5.7	25014	4	4	7	1	1	1	1	0	3	1.16667	0.222392	0.741801	Red
NP_417369.1	protein disulfide isomerase DsbC [Escherichia coli str. K-12 substr. MG1655]	6.3	25605	3	3	7	1	1	1	2	1	1	1.16667	0.222392	0.42265	Red
NP_418126.1	acetohydroxy acid synthase I subunit IlvN [Escherichia coli str. K-12 substr. MG1655]	5.7	11099	2	2	7	1	1	1	2	1	1	1.16667	0.222392	0.42265	Red
NP_418096.4	fused 4'-phosphopantothenoylcysteine decarboxylase and phosphopantothenoylcysteine synthetase [Escherichia coli str. K-12 substr. MG1655]	7.1	43411	4	4	20	2	2	5	3	4	4	1.16667	0.222392	0.581315	Red
NP_415137.2	protein sulfenic acid reductase and chaperone DsbG [Escherichia coli str. K-12 substr. MG1655]	8.3	27477	2	3	7	1	1	1	2	1	1	1.16667	0.222392	0.42265	Red
NP_416970.1	uncharacterized protein YpfJ [Escherichia coli str. K-12 substr. MG1655]	5.6	31440	3	4	7	1	1	1	2	1	1	1.16667	0.222392	0.42265	Red
NP_417380.1	glycine cleavage system H protein [Escherichia coli str. K-12 substr. MG1655]	4	13803	2	2	7	1	1	1	0	2	2	1.16667	0.222392	0.666667	Red
YP_026245.1	DNA-binding transcriptional regulator YieP [Escherichia coli str. K-12 substr. MG1655]	5.8	26059	2	2	7	1	1	1	1	1	2	1.16667	0.222392	0.42265	Red
NP_414644.1	cell division factor ZapD [Escherichia coli str. K-12 substr. MG1655]	6.3	28274	2	3	7	0	1	2	1	1	2	1.16667	0.222392	0.64945	Red
NP_418303.2	coproporphyrinogen III dehydrogenase [Escherichia coli str. K-12 substr. MG1655]	5.7	52696	3	4	20	3	2	4	3	5	3	1.16667	0.222392	0.492572	Red
NP_415751.1	regulator of RpoS [Escherichia coli str. K-12 substr. MG1655]	5.6	37279	2	4	7	1	1	1	1	1	2	1.16667	0.222392	0.42265	Red
NP_418265.1	outer membrane phospholipase A [Escherichia coli str. K-12 substr. MG1655]	5.2	33142	2	3	7	2	1	0	0	2	2	1.16667	0.222392	0.72503	Red
NP_414631.1	peptidoglycan glycosyltransferase FtsW [Escherichia coli str. K-12 substr. MG1655]	9.8	45957	2	2	7	1	1	1	1	1	2	1.16667	0.222392	0.42265	Red
NP_415967.2	DNA-binding transcriptional dual regulator McbR [Escherichia coli str. K-12 substr. MG1655]	6.4	25135	2	2	7	1	1	1	2	1	1	1.16667	0.222392	0.42265	Red
NP_415223.1	sensor histidine kinase KdpD [Escherichia coli str. K-12 substr. MG1655]	6.1	98657	3	6	7	1	2	0	1	0	3	1.16667	0.222392	0.770026	Red
NP_418628.4	peptidyl-prolyl cis-trans isomerase FklB [Escherichia coli str. K-12 substr. MG1655]	4.8	22203	8	8	48	7	8	7	6	10	10	1.16	0.214125	0.424443	Red
NP_418064.1	serine acetyltransferase [Escherichia coli str. K-12 substr. MG1655]	6.1	29298	5	6	48	7	8	7	7	8	11	1.16	0.214125	0.384053	Red
NP_417668.1	lipopolysaccharide transport system ATP binding protein LptB [Escherichia coli str. K-12 substr. MG1655]	5.6	26784	5	8	35	5	5	6	5	7	7	1.15789	0.211504	0.273893	Red
NP_417845.1	ribulose-phosphate 3-epimerase [Escherichia coli str. K-12 substr. MG1655]	5.1	24539	6	7	35	7	4	5	6	7	6	1.15789	0.211504	0.378531	Red
NP_414627.1	UDP-N-acetylmuramoyl-L-alanyl-D-glutamate--2,6-diaminopimelate ligase [Escherichia coli str. K-12 substr. MG1655]	5.4	53310	13	17	63	12	9	8	10	11	13	1.15625	0.209453	0.331352	Red
NP_418191.1	ATP synthase F1 complex subunit delta [Escherichia coli str. K-12 substr. MG1655]	4.9	19320	6	7	50	8	8	7	8	8	11	1.15385	0.206451	0.313273	Red
NP_415623.1	outer membrane lipoprotein - activator of MrcB activity [Escherichia coli str. K-12 substr. MG1655]	6.4	22501	5	5	50	7	7	9	6	10	11	1.15385	0.206451	0.48732	Red
NP_418247.1	PF04375 family protein HemX [Escherichia coli str. K-12 substr. MG1655]	4.7	42937	16	19	106	20	15	14	18	19	20	1.15385	0.206451	0.284907	Red
NP_416782.1	NADH:quinone oxidoreductase subunit K [Escherichia coli str. K-12 substr. MG1655]	8.4	10838	2	2	22	4	2	4	4	3	5	1.15385	0.206451	0.492572	Red
NP_417822.1	peptidyl-prolyl cis-trans isomerase A [Escherichia coli str. K-12 substr. MG1655]	8.8	20418	4	4	22	4	3	3	3	5	4	1.15385	0.206451	0.386809	Red
NP_418127.1	acetohydroxy acid synthase I subunit IlvB [Escherichia coli str. K-12 substr. MG1655]	5.3	60402	8	10	78	9	16	11	15	13	14	1.15385	0.206451	0.440919	Red
NP_418794.1	putative patatin-like phospholipase YjjU [Escherichia coli str. K-12 substr. MG1655]	8.7	39807	6	7	22	2	5	3	6	3	3	1.15385	0.206451	0.643718	Red
NP_415448.1	aspartate aminotransferase [Escherichia coli str. K-12 substr. MG1655]	5.5	43546	29	34	276	41	43	44	48	53	47	1.15267	0.204982	0.0510437	Red
YP_026188.1	transketolase 1 [Escherichia coli str. K-12 substr. MG1655]	5.4	72166	22	29	347	50	57	54	49	67	70	1.15244	0.20469	0.33141	Red
NP_417848.1	3-dehydroquinate synthase [Escherichia coli str. K-12 substr. MG1655]	5.7	38856	9	14	65	10	11	9	10	12	13	1.15152	0.203533	0.200173	Red
NP_416437.1	alpha-amylase [Escherichia coli str. K-12 substr. MG1655]	4.5	56603	10	12	65	10	11	9	17	9	9	1.15152	0.203533	0.598763	Red
NP_414957.1	tRNA uridine 4-sulfurtransferase [Escherichia coli str. K-12 substr. MG1655]	6.2	54939	8	11	37	6	6	5	4	8	8	1.15	0.201634	0.535106	Red
NP_417010.1	(E)-4-hydroxy-3-methylbut-2-enyl-diphosphate synthase (flavodoxin) [Escherichia coli str. K-12 substr. MG1655]	5.9	40658	15	19	95	13	13	18	17	16	18	1.14894	0.200299	0.294894	Red
NP_414668.1	carbonic anhydrase 2 [Escherichia coli str. K-12 substr. MG1655]	6.2	25081	8	10	52	5	9	10	9	9	10	1.14815	0.199309	0.476793	Red
NP_415716.4	dihydroxyacetone kinase subunit M [Escherichia coli str. K-12 substr. MG1655]	4.6	51416	11	14	52	10	8	6	10	8	10	1.14815	0.199309	0.386809	Red
NP_416344.1	tail-specific protease [Escherichia coli str. K-12 substr. MG1655]	6.2	76616	21	27	125	21	21	16	27	17	23	1.14754	0.198546	0.432946	Red
NP_417888.1	glucose-1-phosphate adenylyltransferase [Escherichia coli str. K-12 substr. MG1655]	5.8	48666	13	18	97	18	6	21	16	16	20	1.14583	0.196397	0.66702	Red
NP_416192.1	murein lipoprotein [Escherichia coli str. K-12 substr. MG1655]	9.3	8318	5	6	202	36	34	24	23	36	49	1.14433	0.194503	0.617126	Red
NP_417722.1	biotin carboxylase [Escherichia coli str. K-12 substr. MG1655]	6.7	49289	25	29	232	38	32	38	38	46	40	1.14414	0.194269	0.165639	Red
NP_415840.1	lipid hydroperoxide peroxidase [Escherichia coli str. K-12 substr. MG1655]	4.7	17824	10	11	174	25	30	26	28	29	36	1.14286	0.192645	0.259714	Red
NP_414757.1	D-sedoheptulose 7-phosphate isomerase [Escherichia coli str. K-12 substr. MG1655]	6	20802	7	7	54	10	6	9	10	8	11	1.14286	0.192645	0.425867	Red
NP_414915.1	D-alanine--D-alanine ligase A [Escherichia coli str. K-12 substr. MG1655]	5	39291	10	14	54	7	9	9	9	12	8	1.14286	0.192645	0.400944	Red
NP_417777.1	50S ribosomal subunit protein L23 [Escherichia coli str. K-12 substr. MG1655]	9.9	11192	3	4	9	1	2	1	0	2	3	1.14286	0.192645	0.750738	Red
NP_416870.1	DNA-binding transcriptional activator EvgA [Escherichia coli str. K-12 substr. MG1655]	6.8	22676	4	5	9	1	1	2	1	2	2	1.14286	0.192645	0.518519	Red
NP_416281.1	L-asparaginase 1 [Escherichia coli str. K-12 substr. MG1655]	5.5	37104	4	7	24	4	3	4	3	6	4	1.14286	0.192645	0.538386	Red
NP_418772.4	P-loop guanosine triphosphatase YjiA [Escherichia coli str. K-12 substr. MG1655]	4.8	35637	5	6	24	3	4	4	3	4	6	1.14286	0.192645	0.538386	Red
NP_417873.1	iron-sulfur cluster carrier protein NfuA [Escherichia coli str. K-12 substr. MG1655]	4.5	20984	3	4	9	2	1	1	1	1	3	1.14286	0.192645	0.685598	Red
NP_416101.1	spermidine N-acetyltransferase [Escherichia coli str. K-12 substr. MG1655]	6.2	21873	3	3	9	1	1	2	0	1	4	1.14286	0.192645	0.811313	Red
NP_418715.2	putative DNA-binding transcriptional regulator YjhU [Escherichia coli str. K-12 substr. MG1655]	6.3	36089	2	4	9	2	1	1	2	1	2	1.14286	0.192645	0.518519	Red
NP_418479.1	acid phosphatase/phosphotransferase [Escherichia coli str. K-12 substr. MG1655]	6.8	26087	2	2	9	1	1	2	2	1	2	1.14286	0.192645	0.518519	Red
NP_418390.1	phosphoethanolamine transferase EptC [Escherichia coli str. K-12 substr. MG1655]	6.9	66568	5	8	9	2	2	0	3	1	1	1.14286	0.192645	0.741521	Red
NP_418591.1	DNA mismatch repair protein MutL [Escherichia coli str. K-12 substr. MG1655]	6.3	67882	5	7	9	2	1	1	3	1	1	1.14286	0.192645	0.685598	Red
NP_414626.1	peptidoglycan DD-transpeptidase FtsI [Escherichia coli str. K-12 substr. MG1655]	9.6	63837	3	5	9	1	2	1	0	2	3	1.14286	0.192645	0.750738	Red
NP_416367.1	DNA-binding transcriptional repressor YebK [Escherichia coli str. K-12 substr. MG1655]	6.2	31955	2	2	9	2	1	1	1	2	2	1.14286	0.192645	0.518519	Red
NP_415109.1	miniconductance mechanosensitive channel YbdG [Escherichia coli str. K-12 substr. MG1655]	7.9	46573	2	4	9	1	1	2	1	2	2	1.14286	0.192645	0.518519	Red
NP_417079.1	peptidyl-lysine N-acetyltransferase [Escherichia coli str. K-12 substr. MG1655]	6	97926	5	9	24	3	3	5	6	3	4	1.14286	0.192645	0.581288	Red
NP_415796.1	lipopolysaccharide assembly protein B [Escherichia coli str. K-12 substr. MG1655]	6	44502	3	4	9	2	1	1	3	1	1	1.14286	0.192645	0.685598	Red
NP_416540.1	UDP-galactopyranose mutase [Escherichia coli str. K-12 substr. MG1655]	6.6	42939	12	18	86	14	14	12	11	17	18	1.13953	0.188445	0.461094	Red
NP_418156.1	beta sliding clamp [Escherichia coli str. K-12 substr. MG1655]	5.2	40561	11	13	71	12	13	8	16	12	10	1.13889	0.187627	0.515275	Red
NP_415707.1	D-amino acid dehydrogenase [Escherichia coli str. K-12 substr. MG1655]	6.2	47577	16	17	195	29	32	30	35	39	30	1.1383	0.186878	0.23255	Red
NP_418478.1	tyrosine aminotransferase [Escherichia coli str. K-12 substr. MG1655]	5.3	43510	13	17	73	11	11	12	13	14	12	1.13514	0.182864	0.0824417	Red
NP_415097.1	omptin family outer membrane protease OmpT [Escherichia coli str. K-12 substr. MG1655]	5.8	35540	19	22	184	28	30	28	22	40	36	1.13483	0.182478	0.540591	Red
NP_418458.1	maltose ABC transporter periplasmic binding protein [Escherichia coli str. K-12 substr. MG1655]	5.5	43360	24	30	265	37	42	45	43	49	49	1.13386	0.18124	0.140639	Red
NP_418593.1	RNA-binding protein Hfq [Escherichia coli str. K-12 substr. MG1655]	7	11160	6	7	26	4	2	6	2	6	6	1.13333	0.180572	0.72503	Red
NP_417656.1	UDP-N-acetylglucosamine 1-carboxyvinyltransferase [Escherichia coli str. K-12 substr. MG1655]	5.8	44789	7	10	58	10	8	9	11	11	9	1.13333	0.180572	0.206526	Red
NP_414555.1	chaperone protein DnaK [Escherichia coli str. K-12 substr. MG1655]	4.8	69072	49	54	1086	190	156	163	215	174	188	1.13281	0.179909	0.228171	Red
NP_416120.1	pyridine nucleotide transhydrogenase subunit alpha [Escherichia coli str. K-12 substr. MG1655]	5.6	54589	15	16	107	14	18	18	17	20	20	1.13208	0.17897	0.239356	Red
NP_418164.4	tryptophanase [Escherichia coli str. K-12 substr. MG1655]	5.9	52740	41	44	1497	222	234	246	202	288	305	1.13191	0.178765	0.43479	Red
NP_416523.1	ATP phosphoribosyltransferase [Escherichia coli str. K-12 substr. MG1655]	5.5	33345	12	15	43	8	5	7	8	8	7	1.13043	0.176878	0.378531	Red
NP_414972.1	ATP-dependent Clp protease ATP-binding subunit ClpX [Escherichia coli str. K-12 substr. MG1655]	5.2	46327	18	21	175	16	36	30	29	31	33	1.12941	0.175572	0.601527	Red
NP_415007.1	adenylate kinase [Escherichia coli str. K-12 substr. MG1655]	5.6	23571	10	11	126	21	20	18	22	24	21	1.12903	0.175087	0.0993007	Red
NP_416129.1	fumarase A [Escherichia coli str. K-12 substr. MG1655]	6.1	60261	27	30	390	58	58	67	58	74	75	1.12903	0.175087	0.289528	Red
NP_414973.1	Lon protease [Escherichia coli str. K-12 substr. MG1655]	6	87383	41	49	524	89	77	80	97	80	101	1.12851	0.174424	0.240108	Red
NP_415931.4	ATP-dependent 3'-_5' RNA helicase HrpA [Escherichia coli str. K-12 substr. MG1655]	7.9	148935	29	44	177	29	27	27	35	30	29	1.12791	0.173648	0.177716	Red
NP_418067.1	reduced glutaredoxin 3 [Escherichia coli str. K-12 substr. MG1655]	6.7	9132	4	4	28	5	4	4	7	4	4	1.125	0.169925	0.581315	Red
NP_414971.1	ATP-dependent Clp protease proteolytic subunit [Escherichia coli str. K-12 substr. MG1655]	5.5	23172	5	6	62	10	10	9	11	11	11	1.125	0.169925	0.057191	Red
NP_417648.4	transcription elongation factor GreA [Escherichia coli str. K-12 substr. MG1655]	4.7	17630	7	7	28	4	5	4	5	5	5	1.125	0.169925	0.183503	Red
NP_417104.1	nucleotide exchange factor GrpE [Escherichia coli str. K-12 substr. MG1655]	4.7	21784	5	9	28	4	4	5	4	4	7	1.125	0.169925	0.581315	Red
NP_417451.1	putative heme-binding protein GlcG [Escherichia coli str. K-12 substr. MG1655]	5.8	13728	3	4	28	5	5	3	5	5	5	1.125	0.169925	0.42265	Red
NP_416527.1	imidazole glycerol phosphate synthase subunit HisH [Escherichia coli str. K-12 substr. MG1655]	5.3	21639	5	6	11	2	1	2	3	1	2	1.125	0.169925	0.64945	Red
NP_418807.4	DNA-binding transcriptional repressor/NMN adenylyltransferase NadR [Escherichia coli str. K-12 substr. MG1655]	5.4	47316	8	13	45	8	5	8	8	10	6	1.125	0.169925	0.54911	Red
NP_417067.1	anti-sigma-E factor RseA [Escherichia coli str. K-12 substr. MG1655]	5.1	24306	2	2	11	2	2	1	1	2	3	1.125	0.169925	0.64945	Red
NP_415763.1	murein tripeptide ABC transporter/oligopeptide ABC transporter ATP binding subunit OppF [Escherichia coli str. K-12 substr. MG1655]	7.6	37174	2	2	11	1	1	3	2	1	3	1.125	0.169925	0.72503	Red
NP_416374.1	Holliday junction branch migration complex subunit RuvB [Escherichia coli str. K-12 substr. MG1655]	5	37150	3	5	11	1	2	2	2	3	1	1.125	0.169925	0.64945	Red
NP_415984.1	nitrate reductase Z subunit beta [Escherichia coli str. K-12 substr. MG1655]	5.7	58520	3	4	28	4	3	6	4	4	7	1.125	0.169925	0.643718	Red
NP_417383.1	2-octaprenyl-6-methoxyphenol 4-hydroxylase [Escherichia coli str. K-12 substr. MG1655]	6.8	42262	2	4	11	1	2	2	2	2	2	1.125	0.169925	0.42265	Red
NP_417716.1	cell shape determining protein MreC [Escherichia coli str. K-12 substr. MG1655]	8.5	39506	3	4	11	3	1	1	3	2	1	1.125	0.169925	0.72503	Red
NP_418021.1	xylulokinase [Escherichia coli str. K-12 substr. MG1655]	5.5	52585	2	6	11	2	1	2	1	3	2	1.125	0.169925	0.64945	Red
NP_415403.1	ATP-dependent Clp protease ATP-binding subunit ClpA [Escherichia coli str. K-12 substr. MG1655]	5.9	84155	26	30	185	21	28	38	34	30	34	1.12222	0.166358	0.539146	Red
NP_417411.2	metalloprotease LoiP [Escherichia coli str. K-12 substr. MG1655]	5.7	26825	7	10	64	13	5	12	14	11	9	1.12121	0.165059	0.67574	Red
NP_415348.1	molybdopterin molybdotransferase [Escherichia coli str. K-12 substr. MG1655]	5	44040	7	10	64	11	8	11	10	12	12	1.12121	0.165059	0.337895	Red
NP_416599.2	tagatose-1,6-bisphosphate aldolase 2 [Escherichia coli str. K-12 substr. MG1655]	5.9	30793	13	14	172	23	27	31	28	32	31	1.11905	0.162271	0.290186	Red
NP_417422.1	glutathione synthetase [Escherichia coli str. K-12 substr. MG1655]	5.1	35538	11	13	83	13	15	11	14	13	17	1.11905	0.162271	0.373985	Red
NP_415753.1	DNA-binding transcriptional dual regulator H-NS [Escherichia coli str. K-12 substr. MG1655]	5.4	15530	8	14	119	17	18	21	24	19	20	1.11864	0.161751	0.299563	Red
NP_417755.1	30S ribosomal subunit protein S4 [Escherichia coli str. K-12 substr. MG1655]	10.1	23455	18	18	407	62	63	67	67	72	76	1.11795	0.160854	0.0787208	Red
NP_417672.1	RNase adaptor protein RapZ [Escherichia coli str. K-12 substr. MG1655]	6.7	32472	8	11	66	13	9	9	11	11	13	1.11765	0.160465	0.438193	Red
NP_415425.4	ribosomal protein S12 methylthiotransferase accessory factor YcaO [Escherichia coli str. K-12 substr. MG1655]	4.4	65610	6	8	30	4	6	4	6	6	4	1.11765	0.160465	0.518519	Red
NP_415300.1	UvrABC excision nuclease subunit B [Escherichia coli str. K-12 substr. MG1655]	5.1	76178	14	21	49	6	8	9	11	7	8	1.11538	0.157541	0.542175	Red
NP_417669.1	RNA polymerase sigma factor RpoN [Escherichia coli str. K-12 substr. MG1655]	4.6	53956	8	10	49	6	8	9	9	8	9	1.11538	0.157541	0.378531	Red
NP_417762.1	30S ribosomal subunit protein S5 [Escherichia coli str. K-12 substr. MG1655]	10.1	17592	12	13	400	53	69	67	64	70	77	1.11458	0.156504	0.312639	Red
NP_416254.1	NH3-dependent NAD(+) synthetase [Escherichia coli str. K-12 substr. MG1655]	5.4	30618	19	22	142	24	23	20	28	26	21	1.11429	0.156119	0.343601	Red
NP_417775.1	30S ribosomal subunit protein S19 [Escherichia coli str. K-12 substr. MG1655]	10.5	10424	9	10	144	18	24	26	25	26	25	1.11268	0.154034	0.382795	Red
NP_418664.2	enamine/imine deaminase, redox-regulated chaperone [Escherichia coli str. K-12 substr. MG1655]	5.4	13603	5	8	32	5	3	7	4	7	6	1.11111	0.152003	0.671737	Red
NP_418280.4	twin arginine protein translocation system - TatA protein [Escherichia coli str. K-12 substr. MG1655]	5.7	9658	3	3	13	3	1	2	3	2	2	1.11111	0.152003	0.64945	Red
NP_414950.1	transcription antitermination protein NusB [Escherichia coli str. K-12 substr. MG1655]	6.6	15679	5	5	13	2	3	1	1	2	4	1.11111	0.152003	0.770026	Red
NP_417514.4	ubiquinone biosynthesis accessory factor UbiK [Escherichia coli str. K-12 substr. MG1655]	5.9	11269	2	3	13	3	2	1	3	2	2	1.11111	0.152003	0.64945	Red
NP_416361.2	secreted protein YebF [Escherichia coli str. K-12 substr. MG1655]	8.8	12954	4	4	13	2	2	2	5	1	1	1.11111	0.152003	0.825922	Red
NP_415027.1	multifunctional acyl-CoA thioesterase I and protease I and lysophospholipase L1 [Escherichia coli str. K-12 substr. MG1655]	6.9	23607	7	7	13	2	2	2	2	3	2	1.11111	0.152003	0.42265	Red
NP_416997.1	exopolyphosphatase [Escherichia coli str. K-12 substr. MG1655]	6.6	58099	9	16	32	3	6	6	8	3	6	1.11111	0.152003	0.726966	Red
NP_418257.1	5-amino-6-(5-phospho-D-ribitylamino)uracil phosphatase [Escherichia coli str. K-12 substr. MG1655]	6	27105	3	4	13	2	1	3	1	3	3	1.11111	0.152003	0.72503	Red
NP_415754.1	thymidine/deoxyuridine kinase [Escherichia coli str. K-12 substr. MG1655]	6	23442	2	2	13	3	1	2	3	3	1	1.11111	0.152003	0.72503	Red
NP_417402.1	D-erythrose-4-phosphate dehydrogenase [Escherichia coli str. K-12 substr. MG1655]	6.3	37276	4	6	13	2	2	2	2	3	2	1.11111	0.152003	0.42265	Red
NP_416219.1	3-deoxy-7-phosphoheptulonate synthase, Trp-sensitive [Escherichia coli str. K-12 substr. MG1655]	6.4	38711	4	5	13	3	2	1	3	2	2	1.11111	0.152003	0.64945	Red
NP_415838.1	DUF697 domain-containing inner membrane protein YcjF [Escherichia coli str. K-12 substr. MG1655]	8.7	39367	3	3	13	2	2	2	1	2	4	1.11111	0.152003	0.741801	Red
NP_415860.1	tRNA cytosine(32) 2-sulfurtransferase TtcA [Escherichia coli str. K-12 substr. MG1655]	6	35538	3	4	13	0	4	2	2	3	2	1.11111	0.152003	0.804215	Red
NP_416685.1	putative oligopeptide ABC transporter ATP binding subunit YejF [Escherichia coli str. K-12 substr. MG1655]	9.1	58690	2	3	13	2	2	2	2	3	2	1.11111	0.152003	0.42265	Red
NP_418465.4	glycerol-3-phosphate 1-O-acyltransferase [Escherichia coli str. K-12 substr. MG1655]	8.5	91323	23	28	167	30	24	25	28	35	25	1.10976	0.150243	0.447698	Red
NP_417926.1	Zn(2(+))/Cd(2(+))/Pb(2(+)) exporting P-type ATPase [Escherichia coli str. K-12 substr. MG1655]	5.7	76792	17	20	110	21	17	14	23	17	18	1.10909	0.149378	0.507452	Red
NP_415277.1	galactose-1-epimerase [Escherichia coli str. K-12 substr. MG1655]	4.8	38167	12	13	93	12	13	19	17	16	16	1.10638	0.145851	0.526588	Red
NP_418273.1	cobalamin-independent homocysteine transmethylase [Escherichia coli str. K-12 substr. MG1655]	5.6	84621	52	56	34	4	7	5	6	4	8	1.10526	0.14439	0.671737	Red
NP_415898.1	D-lactate dehydrogenase [Escherichia coli str. K-12 substr. MG1655]	5.3	36511	13	14	74	11	13	11	15	11	13	1.10526	0.14439	0.386809	Red
NP_418600.4	RNase R [Escherichia coli str. K-12 substr. MG1655]	8.8	92051	25	34	196	30	31	32	41	30	32	1.10417	0.142958	0.428996	Red
NP_417717.2	dynamic cytoskeletal protein MreB [Escherichia coli str. K-12 substr. MG1655]	5.2	36929	15	18	158	21	27	27	23	32	28	1.10256	0.140863	0.465029	Red
NP_418410.1	50S ribosomal subunit protein L11 [Escherichia coli str. K-12 substr. MG1655]	9.6	14866	6	6	141	20	23	24	18	29	27	1.1	0.137504	0.570494	Red
NP_417634.1	30S ribosomal subunit protein S15 [Escherichia coli str. K-12 substr. MG1655]	10.4	10263	5	6	36	6	4	7	7	5	7	1.1	0.137504	0.581288	Red
NP_416154.1	tyrosine--tRNA ligase [Escherichia coli str. K-12 substr. MG1655]	5.6	47497	18	20	120	12	21	24	18	23	22	1.1	0.137504	0.648376	Red
NP_417727.1	DNA-binding transcriptional dual regulator Fis [Escherichia coli str. K-12 substr. MG1655]	9.3	11233	3	3	15	1	2	4	3	2	3	1.1	0.137504	0.750738	Red
NP_414685.4	poly(A) polymerase I [Escherichia coli str. K-12 substr. MG1655]	9.7	53837	8	14	36	3	6	8	2	7	10	1.1	0.137504	0.822476	Red
NP_415356.1	ribosomal protein S12 methylthiotransferase RimO [Escherichia coli str. K-12 substr. MG1655]	5.3	49550	7	9	36	4	5	8	4	8	7	1.1	0.137504	0.714889	Red
NP_416494.1	L,D-transpeptidase LdtA [Escherichia coli str. K-12 substr. MG1655]	8.8	34390	5	8	15	2	2	3	5	2	1	1.1	0.137504	0.811313	Red
NP_418144.3	DUF3748 domain-containing galacturonate catabolism protein YidR [Escherichia coli str. K-12 substr. MG1655]	5.8	46158	4	5	15	2	2	3	4	1	3	1.1	0.137504	0.750738	Red
NP_417382.1	2-octaprenylphenol 6-hydroxylase [Escherichia coli str. K-12 substr. MG1655]	6.8	44217	3	3	15	2	3	2	1	4	3	1.1	0.137504	0.750738	Red
NP_418641.1	translocation and assembly module subunit TamA [Escherichia coli str. K-12 substr. MG1655]	8.7	64756	4	8	15	2	2	3	2	2	4	1.1	0.137504	0.685598	Red
NP_415482.1	DNA helicase IV [Escherichia coli str. K-12 substr. MG1655]	8.4	77927	4	8	15	4	2	1	5	2	1	1.1	0.137504	0.834952	Red
NP_418681.1	aminopeptidase A/I [Escherichia coli str. K-12 substr. MG1655]	6.8	54845	17	21	187	37	25	27	31	38	29	1.09783	0.13465	0.553389	Red
NP_417259.1	enolase [Escherichia coli str. K-12 substr. MG1655]	5.3	45626	33	39	896	145	141	141	179	135	155	1.09767	0.13445	0.385789	Red
NP_415431.1	30S ribosomal subunit protein S1 [Escherichia coli str. K-12 substr. MG1655]	4.9	61121	43	53	1050	158	168	175	195	180	174	1.09524	0.131245	0.118502	Red
NP_416721.1	DNA-binding transcriptional activator RcsB [Escherichia coli str. K-12 substr. MG1655]	6.8	23656	4	7	38	5	5	8	8	6	6	1.09524	0.131245	0.612748	Red
NP_417463.4	disulfide reductase/organic hydroperoxide reductase [Escherichia coli str. K-12 substr. MG1655]	6.2	32371	8	9	38	7	6	5	7	6	7	1.09524	0.131245	0.386809	Red
NP_417855.4	peptidoglycan glycosyltransferase/peptidoglycan DD-transpeptidase MrcA [Escherichia coli str. K-12 substr. MG1655]	6.2	93577	9	17	38	6	8	4	7	5	8	1.09524	0.131245	0.671737	Red
NP_417769.1	50S ribosomal subunit protein L14 [Escherichia coli str. K-12 substr. MG1655]	10.4	13532	7	7	195	27	35	31	28	37	37	1.09375	0.129283	0.475177	Red
NP_416958.1	malate dehydrogenase (oxaloacetate-decarboxylating) (NADP(+)) [Escherichia coli str. K-12 substr. MG1655]	5.3	82365	29	31	396	61	65	63	63	71	73	1.09375	0.129283	0.179097	Red
NP_418354.1	triose-phosphate isomerase [Escherichia coli str. K-12 substr. MG1655]	5.6	26955	11	12	107	18	17	16	21	21	14	1.09259	0.127756	0.552877	Red
NP_415360.1	D-alanyl-D-alanine carboxypeptidase DacC [Escherichia coli str. K-12 substr. MG1655]	7.7	43581	19	25	176	34	27	23	34	29	29	1.09195	0.126912	0.514768	Red
NP_417413.1	biosynthetic arginine decarboxylase [Escherichia coli str. K-12 substr. MG1655]	4.8	73851	16	20	176	30	31	23	29	32	31	1.09195	0.126912	0.404557	Red
NP_415654.1	isocitrate dehydrogenase [Escherichia coli str. K-12 substr. MG1655]	5.2	45727	32	39	638	101	103	101	109	117	107	1.09091	0.125531	0.0863042	Red
NP_416769.1	tail-anchored inner membrane protein ElaB [Escherichia coli str. K-12 substr. MG1655]	5.3	11299	5	8	40	4	6	9	10	6	5	1.09091	0.125531	0.767681	Red
NP_418094.1	50S ribosomal subunit protein L28 [Escherichia coli str. K-12 substr. MG1655]	11.4	9001	4	5	40	7	7	5	7	7	7	1.09091	0.125531	0.42265	Red
NP_415566.1	osmoregulated periplasmic glucans biosynthesis protein G [Escherichia coli str. K-12 substr. MG1655]	6.7	57876	17	21	178	30	24	31	32	29	32	1.09091	0.125531	0.353307	Red
NP_417524.1	fused heptose 7-phosphate kinase/heptose 1-phosphate adenyltransferase [Escherichia coli str. K-12 substr. MG1655]	5.3	51019	18	24	132	20	21	22	24	19	26	1.09091	0.125531	0.440919	Red
NP_414738.1	sensor lipoprotein RcsF [Escherichia coli str. K-12 substr. MG1655]	9.4	14154	5	6	40	7	8	4	7	6	8	1.09091	0.125531	0.652809	Red
NP_416813.1	lysine/arginine/ornithine ABC transporter periplasmic binding protein [Escherichia coli str. K-12 substr. MG1655]	5.6	27974	14	19	63	13	8	9	10	8	15	1.09091	0.125531	0.719936	Red
NP_417085.1	23S rRNA pseudouridine(1911/1915/1917) synthase [Escherichia coli str. K-12 substr. MG1655]	6.3	37098	5	6	40	7	7	5	8	7	6	1.09091	0.125531	0.492572	Red
NP_417226.1	2-C-methyl-D-erythritol 2,4-cyclodiphosphate synthase [Escherichia coli str. K-12 substr. MG1655]	6	16887	3	3	17	1	2	5	3	3	3	1.09091	0.125531	0.80755	Red
NP_416569.1	dCTP deaminase [Escherichia coli str. K-12 substr. MG1655]	5.6	21236	2	3	17	2	2	4	4	2	3	1.09091	0.125531	0.72503	Red
NP_415742.1	nitrate reductase A subunit alpha [Escherichia coli str. K-12 substr. MG1655]	6.1	140401	7	11	40	6	8	5	0	13	8	1.09091	0.125531	0.878232	Red
NP_418016.1	glycine--tRNA ligase subunit beta [Escherichia coli str. K-12 substr. MG1655]	5.3	76765	37	51	483	78	80	73	80	87	85	1.08974	0.123989	0.0761729	Red
YP_026218.1	maltodextrin phosphorylase [Escherichia coli str. K-12 substr. MG1655]	6.9	90466	34	46	349	51	55	61	60	61	61	1.08824	0.121991	0.226297	Red
NP_416899.1	glutamate--tRNA ligase [Escherichia coli str. K-12 substr. MG1655]	5.6	53782	21	28	236	40	36	37	45	35	43	1.08621	0.119299	0.394807	Red
NP_418553.1	lysine--tRNA ligase/Ap4A synthetase/Ap3A synthetase [Escherichia coli str. K-12 substr. MG1655]	5.1	57790	18	29	382	61	60	62	73	65	61	1.08602	0.119053	0.268148	Red
NP_414676.1	3-methyl-2-oxobutanoate hydroxymethyltransferase [Escherichia coli str. K-12 substr. MG1655]	5.1	28219	6	7	67	10	11	11	11	12	12	1.08571	0.118644	0.101192	Red
NP_414722.1	3-hydroxy-acyl-[acyl-carrier-protein] dehydratase [Escherichia coli str. K-12 substr. MG1655]	6.8	17022	9	9	92	13	16	15	16	15	17	1.08511	0.117836	0.284627	Red
NP_415006.1	chaperone protein HtpG [Escherichia coli str. K-12 substr. MG1655]	5.1	71378	40	48	461	75	76	70	88	79	73	1.08482	0.117458	0.28268	Red
NP_416819.1	acetyl-CoA carboxyltransferase subunit beta [Escherichia coli str. K-12 substr. MG1655]	7.6	33300	15	18	117	16	25	15	19	21	21	1.08475	0.117357	0.655341	Red
NP_417765.1	30S ribosomal subunit protein S8 [Escherichia coli str. K-12 substr. MG1655]	9.4	14118	8	9	169	26	27	28	32	27	29	1.08333	0.115477	0.245113	Red
NP_415128.1	2,3-dihydro-2,3-dihydroxybenzoate dehydrogenase [Escherichia coli str. K-12 substr. MG1655]	5	26233	11	13	19	2	4	3	4	2	4	1.08333	0.115477	0.72503	Red
NP_416676.4	elongation factor P-like protein YeiP [Escherichia coli str. K-12 substr. MG1655]	4.9	21519	4	5	19	3	2	4	3	4	3	1.08333	0.115477	0.64945	Red
YP_026268.1	putative dienelactone hydrolase [Escherichia coli str. K-12 substr. MG1655]	5.6	29407	3	3	19	3	3	3	3	3	4	1.08333	0.115477	0.42265	Red
NP_416833.4	ribosomal protein L3 N(5)-glutamine methyltransferase [Escherichia coli str. K-12 substr. MG1655]	4.6	34979	5	5	19	4	4	1	3	3	4	1.08333	0.115477	0.776898	Red
NP_417489.1	cell division protein FtsP [Escherichia coli str. K-12 substr. MG1655]	5.9	51825	4	10	19	3	1	5	4	4	2	1.08333	0.115477	0.817787	Red
NP_415184.1	pyrimidine-specific ribonucleoside hydrolase RihA [Escherichia coli str. K-12 substr. MG1655]	4.8	33801	5	5	19	2	3	4	0	5	5	1.08333	0.115477	0.864516	Red
NP_417756.1	30S ribosomal subunit protein S11 [Escherichia coli str. K-12 substr. MG1655]	11.3	13836	10	12	173	26	25	32	28	32	30	1.0814	0.112894	0.414123	Red
NP_417016.4	3-mercaptopyruvate sulfurtransferase [Escherichia coli str. K-12 substr. MG1655]	4.6	30793	8	10	71	12	10	12	13	12	12	1.08108	0.112475	0.273893	Red
NP_417374.1	folate-binding protein [Escherichia coli str. K-12 substr. MG1655]	5.2	36071	17	20	123	21	20	18	26	18	20	1.08065	0.111893	0.569312	Red
NP_417539.1	RNA polymerase sigma factor RpoD [Escherichia coli str. K-12 substr. MG1655]	4.7	70219	22	29	252	42	42	37	51	41	39	1.08065	0.111893	0.477082	Red
NP_416906.1	DNA ligase [Escherichia coli str. K-12 substr. MG1655]	5.4	73560	16	19	123	22	20	17	24	19	21	1.08065	0.111893	0.462807	Red
NP_416234.1	threonine--tRNA ligase [Escherichia coli str. K-12 substr. MG1655]	5.8	73967	28	38	304	49	47	50	48	59	51	1.08054	0.111748	0.347215	Red
NP_417771.1	50S ribosomal subunit protein L29 [Escherichia coli str. K-12 substr. MG1655]	10	7269	2	3	46	7	7	8	9	5	10	1.08	0.111031	0.708109	Red
NP_416531.4	O-antigen co-polymerase [Escherichia coli str. K-12 substr. MG1655]	5.4	36432	8	9	46	5	9	8	4	9	11	1.08	0.111031	0.798474	Red
NP_418351.1	6-phosphofructokinase 1 [Escherichia coli str. K-12 substr. MG1655]	5.5	34820	16	17	125	19	21	20	27	18	20	1.07937	0.110183	0.606342	Red
NP_417173.1	glutamate--cysteine ligase [Escherichia coli str. K-12 substr. MG1655]	5.3	58232	13	18	100	16	16	16	18	13	21	1.07843	0.108934	0.625366	Red
NP_417177.1	alanine--tRNA ligase/DNA-binding transcriptional repressor [Escherichia coli str. K-12 substr. MG1655]	5.5	95973	46	53	578	94	92	92	107	94	99	1.07829	0.108748	0.189205	Red
NP_418190.1	ATP synthase F1 complex subunit alpha [Escherichia coli str. K-12 substr. MG1655]	5.8	55188	34	38	719	121	113	112	123	126	124	1.07736	0.107506	0.0762086	Red
NP_416690.1	50S ribosomal subunit protein L25 [Escherichia coli str. K-12 substr. MG1655]	9.6	10687	8	9	129	20	22	20	19	24	24	1.07692	0.106915	0.430421	Red
NP_417619.1	division and outer membrane stress-associated lipid-binding lipoprotein [Escherichia coli str. K-12 substr. MG1655]	9	20016	7	9	48	8	7	8	10	6	9	1.07692	0.106915	0.6401	Red
NP_416926.4	porphyrinogen peroxidase [Escherichia coli str. K-12 substr. MG1655]	5.3	33031	9	10	75	13	8	15	10	14	15	1.07692	0.106915	0.719936	Red
NP_418161.1	membrane protein insertase YidC [Escherichia coli str. K-12 substr. MG1655]	7.7	61486	9	11	75	15	16	5	11	12	16	1.07692	0.106915	0.812439	Red
NP_415604.1	23S rRNA pseudouridine(955/2504/2580) synthase [Escherichia coli str. K-12 substr. MG1655]	9.8	36004	4	5	21	3	4	3	4	4	3	1.07692	0.106915	0.518519	Red
NP_418329.1	formate dehydrogenase O subunit beta [Escherichia coli str. K-12 substr. MG1655]	5.2	33079	4	4	21	3	4	3	3	3	5	1.07692	0.106915	0.685598	Red
NP_415933.1	aldehyde dehydrogenase A [Escherichia coli str. K-12 substr. MG1655]	5.1	52240	34	36	835	130	141	131	150	138	145	1.07654	0.106406	0.104834	Red
NP_417886.1	glycogen phosphorylase [Escherichia coli str. K-12 substr. MG1655]	5.6	93114	20	26	104	17	17	16	21	17	16	1.07547	0.10497	0.476793	Red
NP_416278.1	selenide, water dikinase [Escherichia coli str. K-12 substr. MG1655]	5.3	36664	8	11	77	11	16	10	13	17	10	1.075	0.104337	0.734555	Red
NP_415408.1	thioredoxin reductase [Escherichia coli str. K-12 substr. MG1655]	5.3	34601	12	13	135	18	23	24	21	25	24	1.07353	0.102362	0.499436	Red
NP_417638.1	transcription termination/antitermination protein NusA [Escherichia coli str. K-12 substr. MG1655]	4.5	54837	27	31	305	52	47	48	61	49	48	1.07333	0.102098	0.480268	Red
NP_417778.1	50S ribosomal subunit protein L4 [Escherichia coli str. K-12 substr. MG1655]	9.7	22073	12	15	108	16	17	19	15	20	21	1.07273	0.101283	0.56474	Red
NP_418623.1	30S ribosomal subunit protein S18 [Escherichia coli str. K-12 substr. MG1655]	10.6	8981	6	7	52	7	7	11	7	11	9	1.07143	0.0995357	0.72503	Red
NP_415997.1	ribosome-associated protein Sra [Escherichia coli str. K-12 substr. MG1655]	11	5093	2	2	23	4	3	4	2	5	5	1.07143	0.0995357	0.776898	Red
NP_415722.1	peptidyl-tRNA hydrolase [Escherichia coli str. K-12 substr. MG1655]	9	21069	6	9	23	3	5	3	3	5	4	1.07143	0.0995357	0.72503	Red
NP_417027.1	tRNA Cm32/Um32 methyltransferase [Escherichia coli str. K-12 substr. MG1655]	5.7	27031	5	6	23	4	4	3	4	4	4	1.07143	0.0995357	0.42265	Red
NP_414948.1	fused diaminohydroxyphosphoribosylaminopyrimidine deaminase/5-amino-6-(5-phosphoribosylamino)uracil reductase [Escherichia coli str. K-12 substr. MG1655]	7.2	40313	8	10	54	7	10	9	8	8	12	1.06897	0.0962153	0.701148	Red
NP_415059.1	cysteine--tRNA ligase [Escherichia coli str. K-12 substr. MG1655]	5.3	52169	16	19	145	23	22	25	25	22	28	1.06849	0.0955777	0.454761	Red
NP_417887.1	glycogen synthase [Escherichia coli str. K-12 substr. MG1655]	6.1	52789	14	14	85	15	15	11	15	14	15	1.06818	0.0951572	0.535106	Red
NP_416476.1	protein/nucleic acid deglycase 1 [Escherichia coli str. K-12 substr. MG1655]	5.6	31171	11	14	147	24	24	23	31	23	22	1.06757	0.0943274	0.618478	Red
NP_418568.2	DUF4156 domain-containing lipoprotein YjeI [Escherichia coli str. K-12 substr. MG1655]	5.5	11951	2	2	25	4	4	4	5	4	4	1.06667	0.0931094	0.42265	Red
NP_417496.1	BOF family protein YgiW [Escherichia coli str. K-12 substr. MG1655]	5.1	14002	4	5	25	6	3	3	7	2	4	1.06667	0.0931094	0.860416	Red
NP_418558.2	putative DNA-binding transcriptional regulator YjdC [Escherichia coli str. K-12 substr. MG1655]	4.9	21917	4	7	25	3	3	6	5	6	2	1.06667	0.0931094	0.841923	Red
YP_026228.1	PF13488 family lipoprotein YiaD [Escherichia coli str. K-12 substr. MG1655]	9.8	22184	3	3	25	5	2	5	4	4	5	1.06667	0.0931094	0.776898	Red
NP_417696.1	stringent starvation protein A [Escherichia coli str. K-12 substr. MG1655]	5.2	24289	10	12	89	17	13	13	14	17	15	1.06522	0.0911479	0.570384	Red
NP_417843.1	tryptophan--tRNA ligase [Escherichia coli str. K-12 substr. MG1655]	6.3	37414	13	16	91	12	14	18	16	12	19	1.06383	0.0892673	0.729033	Red
NP_418415.1	RNA polymerase subunit beta' [Escherichia coli str. K-12 substr. MG1655]	6.7	155063	93	105	1773	286	308	265	315	297	302	1.06381	0.0892339	0.276719	Red
NP_416228.1	phenylalanine--tRNA ligase subunit beta [Escherichia coli str. K-12 substr. MG1655]	5.2	87323	39	46	452	76	75	68	84	75	74	1.06306	0.0882272	0.317053	Red
NP_418010.2	DUF3053 domain-containing protein YiaF [Escherichia coli str. K-12 substr. MG1655]	6.1	25647	5	6	27	3	5	5	4	5	5	1.0625	0.0874628	0.685598	Red
NP_416121.1	DUF1471 domain-containing protein YdgH [Escherichia coli str. K-12 substr. MG1655]	9.3	33882	16	20	161	24	24	30	27	26	30	1.06173	0.0864148	0.522574	Red
NP_415996.2	malate dehydrogenase (oxaloacetate-decarboxylating) [Escherichia coli str. K-12 substr. MG1655]	5.2	63157	15	21	128	17	21	24	22	22	22	1.06154	0.0861566	0.578363	Red
NP_417537.1	30S ribosomal subunit protein S21 [Escherichia coli str. K-12 substr. MG1655]	11.2	8495	6	6	62	10	12	8	10	11	11	1.06061	0.0848889	0.627764	Red
NP_417367.1	peptide chain release factor RF2 [Escherichia coli str. K-12 substr. MG1655]	4.6	41225	15	19	130	23	22	18	26	18	23	1.06061	0.0848889	0.661287	Red
NP_416489.1	AMP nucleosidase [Escherichia coli str. K-12 substr. MG1655]	5.9	53961	10	15	62	9	13	8	15	8	9	1.06061	0.0848889	0.816276	Red
NP_416674.1	fructose-specific PTS multiphosphoryl transfer protein FruB [Escherichia coli str. K-12 substr. MG1655]	4.8	39624	9	12	62	11	8	11	10	11	11	1.06061	0.0848889	0.581315	Red
NP_414640.1	protein translocation ATPase [Escherichia coli str. K-12 substr. MG1655]	5.4	101959	35	48	375	59	64	59	63	63	67	1.05946	0.0833284	0.164382	Red
NP_416543.1	glucose-1-phosphate thymidylyltransferase 1 [Escherichia coli str. K-12 substr. MG1655]	5.4	32673	9	15	64	10	11	10	8	12	13	1.05882	0.0824622	0.708109	Red
NP_417636.1	30S ribosome binding factor [Escherichia coli str. K-12 substr. MG1655]	5.9	15145	5	8	29	3	5	6	4	5	6	1.05882	0.0824622	0.770026	Red
NP_415261.2	cytochrome bd-I subunit 1 [Escherichia coli str. K-12 substr. MG1655]	6.4	58167	8	10	99	15	16	17	17	16	18	1.05882	0.0824622	0.287864	Red
NP_418286.1	NAD(P)H-flavin reductase [Escherichia coli str. K-12 substr. MG1655]	5.3	26225	4	6	29	5	5	4	5	5	5	1.05882	0.0824622	0.42265	Red
NP_416378.1	putative transcriptional regulator YebC [Escherichia coli str. K-12 substr. MG1655]	4.7	26406	6	7	29	4	4	6	5	7	3	1.05882	0.0824622	0.817787	Red
NP_414614.1	3-isopropylmalate dehydratase subunit LeuC [Escherichia coli str. K-12 substr. MG1655]	5.9	49850	5	7	29	3	5	6	7	3	5	1.05882	0.0824622	0.830537	Red
NP_418397.2	soluble pyridine nucleotide transhydrogenase [Escherichia coli str. K-12 substr. MG1655]	6.1	51528	25	26	280	47	45	44	41	47	56	1.05755	0.0807313	0.605568	Red
NP_415238.1	radiation resistance protein YbgI [Escherichia coli str. K-12 substr. MG1655]	5.1	26876	10	12	103	16	17	17	19	14	20	1.0566	0.0794345	0.646033	Red
NP_416293.1	glyceraldehyde-3-phosphate dehydrogenase A [Escherichia coli str. K-12 substr. MG1655]	6.6	35510	33	38	905	141	143	156	159	151	155	1.05643	0.0792018	0.212618	Red
NP_418808.1	energy-dependent translational throttle protein EttA [Escherichia coli str. K-12 substr. MG1655]	5.4	62404	34	39	401	68	61	66	75	61	70	1.05556	0.0780025	0.483751	Red
NP_418377.1	catalase/hydroperoxidase HPI [Escherichia coli str. K-12 substr. MG1655]	5.1	79974	28	42	290	50	43	48	52	46	51	1.05556	0.0780025	0.393785	Red
NP_415125.1	isochorismate synthase EntC [Escherichia coli str. K-12 substr. MG1655]	5.5	42905	16	18	31	1	5	9	9	3	4	1.05556	0.0780025	0.916078	Red
NP_417760.1	50S ribosomal subunit protein L15 [Escherichia coli str. K-12 substr. MG1655]	11.2	14971	11	11	185	28	29	33	25	35	35	1.05376	0.075551	0.682292	Red
NP_418566.1	cochaperonin GroES [Escherichia coli str. K-12 substr. MG1655]	5.1	10381	6	6	109	23	14	16	21	14	21	1.05357	0.0752881	0.794718	Red
NP_415427.1	phosphoserine/phosphohydroxythreonine aminotransferase [Escherichia coli str. K-12 substr. MG1655]	5.4	39758	20	20	148	21	23	28	24	25	27	1.05333	0.0749621	0.601095	Red
NP_414696.1	glutamate-1-semialdehyde 2,1-aminomutase [Escherichia coli str. K-12 substr. MG1655]	4.7	45336	14	16	148	26	24	22	23	25	28	1.05333	0.0749621	0.514123	Red
NP_414970.1	trigger factor [Escherichia coli str. K-12 substr. MG1655]	4.8	48163	47	50	993	166	158	160	165	175	169	1.05133	0.072222	0.0940349	Red
NP_415175.1	leucine--tRNA ligase [Escherichia coli str. K-12 substr. MG1655]	5.2	97171	39	46	402	68	62	66	67	66	73	1.05025	0.0707345	0.303687	Red
NP_417801.1	30S ribosomal subunit protein S12 [Escherichia coli str. K-12 substr. MG1655]	10.9	13728	5	5	76	10	15	12	12	16	11	1.05	0.0703893	0.767681	Red
NP_415116.1	ferric enterobactin outer membrane transporter [Escherichia coli str. K-12 substr. MG1655]	5.4	82056	37	38	76	14	9	14	17	9	13	1.05	0.0703893	0.827493	Red
NP_416596.1	galactitol-specific PTS enzyme IIB component [Escherichia coli str. K-12 substr. MG1655]	5.8	10215	3	3	35	3	7	7	5	7	6	1.05	0.0703893	0.834672	Red
NP_418396.1	DNA-binding transcriptional dual regulator OxyR [Escherichia coli str. K-12 substr. MG1655]	6	34254	9	11	35	7	7	3	6	8	4	1.05	0.0703893	0.859487	Red
NP_415240.1	5-oxoprolinase component C [Escherichia coli str. K-12 substr. MG1655]	8.6	34365	6	8	35	5	5	7	6	6	6	1.05	0.0703893	0.666667	Red
NP_417264.1	GDP/GTP pyrophosphokinase [Escherichia coli str. K-12 substr. MG1655]	6.3	83823	8	16	35	5	8	4	6	7	5	1.05	0.0703893	0.819372	Red
NP_417172.1	S-ribosylhomocysteine lyase [Escherichia coli str. K-12 substr. MG1655]	5.2	19404	11	12	160	25	29	24	34	24	24	1.04938	0.0695409	0.741796	Red
NP_415641.1	spermidine preferential ABC transporter periplasmic binding protein [Escherichia coli str. K-12 substr. MG1655]	5.2	38842	17	23	160	25	30	23	23	26	33	1.04938	0.0695409	0.733383	Red
NP_415961.1	gamma-aminobutyraldehyde dehydrogenase [Escherichia coli str. K-12 substr. MG1655]	5.7	50798	19	20	203	31	35	33	43	29	32	1.04902	0.0690416	0.737629	Red
NP_414974.1	DNA-binding protein HU-beta [Escherichia coli str. K-12 substr. MG1655]	9.7	9220	7	9	78	11	13	14	15	10	15	1.04878	0.0687128	0.746784	Red
NP_418654.1	UDP-N-acetylmuramate--L-alanyl-gamma-D-glutamyl-meso-2,6-diaminoheptanedioate ligase [Escherichia coli str. K-12 substr. MG1655]	5.5	49842	11	13	78	11	12	15	11	11	18	1.04878	0.0687128	0.815953	Red
NP_417147.1	succinate-semialdehyde dehydrogenase (NADP(+)) GabD [Escherichia coli str. K-12 substr. MG1655]	5.4	51688	17	24	205	37	34	29	41	30	34	1.04854	0.068387	0.698292	Red
NP_417767.1	50S ribosomal subunit protein L5 [Escherichia coli str. K-12 substr. MG1655]	9.5	20289	21	23	463	66	82	78	73	78	86	1.04803	0.0676868	0.582989	Red
NP_416673.1	1-phosphofructokinase [Escherichia coli str. K-12 substr. MG1655]	5.4	33734	4	4	37	7	7	4	6	6	7	1.04762	0.0671142	0.776898	Red
NP_415582.1	reduced glutaredoxin 2 [Escherichia coli str. K-12 substr. MG1655]	7.7	24335	16	19	170	26	29	28	31	30	26	1.04651	0.0655883	0.501471	Red
NP_418596.1	regulator of FtsH protease [Escherichia coli str. K-12 substr. MG1655]	6.3	37626	17	21	170	28	28	27	29	28	30	1.04651	0.0655883	0.133583	Red
NP_417757.1	30S ribosomal subunit protein S13 [Escherichia coli str. K-12 substr. MG1655]	10.8	13091	14	14	129	19	22	22	21	22	23	1.04545	0.0641303	0.446539	Red
NP_416229.1	phenylalanine--tRNA ligase subunit alpha [Escherichia coli str. K-12 substr. MG1655]	5.8	36809	17	19	176	27	27	32	25	34	31	1.04494	0.0634254	0.6956	Red
NP_417100.1	30S ribosomal subunit protein S16 [Escherichia coli str. K-12 substr. MG1655]	10.5	9185	6	7	88	14	15	14	13	16	16	1.04348	0.0614005	0.581315	Red
NP_414927.1	nucleoid-associated protein RdgC [Escherichia coli str. K-12 substr. MG1655]	5.3	33971	7	9	41	7	6	7	6	8	7	1.04348	0.0614005	0.64945	Red
NP_418476.1	replicative DNA helicase [Escherichia coli str. K-12 substr. MG1655]	4.9	52358	10	14	41	6	9	5	5	8	8	1.04348	0.0614005	0.841923	Red
NP_418076.1	ADP-L-glycero-D-mannoheptose 6-epimerase [Escherichia coli str. K-12 substr. MG1655]	4.8	34871	16	23	184	29	32	29	29	33	32	1.04301	0.060754	0.443305	Red
NP_418634.1	2',3'-cyclic-nucleotide 2'-phosphodiesterase/3'-nucleotidase [Escherichia coli str. K-12 substr. MG1655]	5.4	70788	18	19	137	24	23	20	18	29	23	1.04286	0.0605415	0.790824	Red
NP_417397.1	DUF541 domain-containing protein YggE [Escherichia coli str. K-12 substr. MG1655]	6.1	26619	16	17	186	31	28	32	33	36	26	1.04255	0.060121	0.708197	Red
NP_414778.1	glutamate-5-semialdehyde dehydrogenase [Escherichia coli str. K-12 substr. MG1655]	5.4	44602	17	18	139	25	22	21	28	23	20	1.04225	0.0597062	0.728651	Red
NP_415156.1	transcription antiterminator and regulator of RNA stability CspE [Escherichia coli str. K-12 substr. MG1655]	8.1	7459	5	5	43	3	9	9	8	6	8	1.04167	0.0588937	0.886518	Red
NP_415648.1	DNA-binding transcriptional dual regulator PhoP [Escherichia coli str. K-12 substr. MG1655]	5.1	25519	7	12	43	8	8	5	6	8	8	1.04167	0.0588937	0.797171	Red
NP_418414.1	RNA polymerase subunit beta [Escherichia coli str. K-12 substr. MG1655]	5.1	150538	86	102	1355	217	230	217	248	222	221	1.04048	0.0572489	0.429869	Red
NP_414975.1	periplasmic folding chaperone [Escherichia coli str. K-12 substr. MG1655]	4.9	68108	26	33	196	31	33	32	35	31	34	1.0404	0.0571439	0.393854	Red
NP_417289.2	DUF903 domain-containing lipoprotein YgdI [Escherichia coli str. K-12 substr. MG1655]	5.6	8169	4	5	45	6	8	8	10	6	7	1.04	0.0565835	0.823421	Red
NP_415783.6	putative RNA-binding protein YciO [Escherichia coli str. K-12 substr. MG1655]	6	23197	8	10	45	9	6	7	10	7	6	1.04	0.0565835	0.834952	Red
NP_415340.1	L,D-transpeptidase LdtB [Escherichia coli str. K-12 substr. MG1655]	6	33304	7	10	45	8	8	6	8	8	7	1.04	0.0565835	0.685598	Red
NP_417148.1	4-aminobutyrate aminotransferase GabT [Escherichia coli str. K-12 substr. MG1655]	5.8	45745	21	26	251	49	38	36	48	40	40	1.03968	0.0561431	0.750544	Red
NP_418483.1	ssDNA-binding protein [Escherichia coli str. K-12 substr. MG1655]	5.4	18963	5	8	47	7	7	9	8	8	8	1.03846	0.0544478	0.666667	Red
NP_415438.1	3-deoxy-manno-octulosonate cytidylyltransferase [Escherichia coli str. K-12 substr. MG1655]	5.1	27597	10	11	47	9	6	8	5	9	10	1.03846	0.0544478	0.861464	Red
NP_415940.1	DUF1338 domain-containing protein YdcJ [Escherichia coli str. K-12 substr. MG1655]	5.4	51011	9	12	47	11	5	7	9	6	9	1.03846	0.0544478	0.87936	Red
NP_417768.1	50S ribosomal subunit protein L24 [Escherichia coli str. K-12 substr. MG1655]	10.2	11309	12	13	102	15	16	19	17	15	20	1.03774	0.0534393	0.742116	Red
NP_415248.1	citrate synthase [Escherichia coli str. K-12 substr. MG1655]	6.2	47984	19	22	426	71	68	70	67	79	71	1.03774	0.0534393	0.532191	Red
NP_416233.1	translation initiation factor IF-3 [Escherichia coli str. K-12 substr. MG1655]	9.5	20551	8	9	102	17	17	16	17	17	18	1.03774	0.0534393	0.2302	Red
NP_417779.1	50S ribosomal subunit protein L3 [Escherichia coli str. K-12 substr. MG1655]	9.9	22230	13	13	157	23	28	26	24	30	26	1.0375	0.0531113	0.685054	Red
NP_416799.1	acetate kinase [Escherichia coli str. K-12 substr. MG1655]	5.8	43263	14	18	106	16	17	19	21	17	16	1.03636	0.0515303	0.729149	Red
NP_417083.1	chaperone protein ClpB [Escherichia coli str. K-12 substr. MG1655]	5.4	95526	67	77	839	163	133	116	174	123	130	1.03614	0.0512253	0.824249	Red
NP_414637.1	cell division protein FtsZ [Escherichia coli str. K-12 substr. MG1655]	4.6	40299	17	20	163	24	30	26	27	26	30	1.03614	0.0512253	0.666873	Red
NP_415214.1	phosphoglucomutase [Escherichia coli str. K-12 substr. MG1655]	5.4	58324	22	28	222	40	37	32	38	41	34	1.03571	0.0506261	0.688867	Red
NP_416720.1	RcsD phosphotransferase [Escherichia coli str. K-12 substr. MG1655]	5.1	100310	11	16	51	8	9	8	11	8	7	1.03571	0.0506261	0.811313	Red
NP_417260.1	CTP synthetase [Escherichia coli str. K-12 substr. MG1655]	5.6	60336	27	32	285	43	45	52	50	50	45	1.03497	0.049582	0.635057	Red
NP_416526.4	imidazoleglycerol-phosphate dehydratase/histidinol-phosphatase [Escherichia coli str. K-12 substr. MG1655]	5.8	40252	11	16	53	9	8	9	10	9	8	1.03448	0.0489096	0.64945	Red
NP_418184.1	phosphate ABC transporter periplasmic binding protein [Escherichia coli str. K-12 substr. MG1655]	8.4	37001	9	13	53	8	5	13	6	11	10	1.03448	0.0489096	0.911493	Red
NP_418188.1	ATP synthase F1 complex subunit beta [Escherichia coli str. K-12 substr. MG1655]	4.9	50294	29	37	732	119	120	121	108	126	138	1.03306	0.046921	0.691659	Red
NP_416600.4	fructose-bisphosphate aldolase class I [Escherichia coli str. K-12 substr. MG1655]	6.2	38085	19	25	366	62	60	58	75	55	56	1.03279	0.0465426	0.789217	Red
NP_418567.1	chaperonin GroEL [Escherichia coli str. K-12 substr. MG1655]	4.8	57293	53	57	1878	329	300	295	346	302	306	1.03236	0.0459496	0.602389	Red
NP_415303.1	protein MoaB [Escherichia coli str. K-12 substr. MG1655]	5.7	18653	7	7	59	11	9	9	11	10	9	1.03125	0.0443941	0.72503	Red
NP_415110.1	NAD(P)H-dependent nitroreductase NfsB [Escherichia coli str. K-12 substr. MG1655]	5.8	23890	10	14	59	8	10	11	5	11	14	1.03125	0.0443941	0.914001	Red
NP_416294.4	putative aldose 1-epimerase YeaD [Escherichia coli str. K-12 substr. MG1655]	5.9	32646	11	13	61	9	11	10	12	11	8	1.0303	0.0430687	0.819372	Red
NP_417711.1	metalloprotease subunit TldD [Escherichia coli str. K-12 substr. MG1655]	4.9	51332	10	16	61	10	10	10	10	10	11	1.0303	0.0430687	0.42265	Red
NP_417616.1	outer membrane lipoprotein - activator of MrcA activity [Escherichia coli str. K-12 substr. MG1655]	5.3	72780	18	23	138	20	22	26	24	24	22	1.02817	0.0400774	0.750738	Red
NP_415138.1	alkyl hydroperoxide reductase, AhpC component [Escherichia coli str. K-12 substr. MG1655]	5	20748	17	21	428	67	73	71	70	70	77	1.02804	0.0398927	0.534296	Red
NP_417754.1	RNA polymerase subunit alpha [Escherichia coli str. K-12 substr. MG1655]	5	36489	23	30	432	67	71	75	66	78	75	1.02778	0.0395284	0.668724	Red
NP_418412.1	50S ribosomal subunit protein L10 [Escherichia coli str. K-12 substr. MG1655]	9	17700	16	17	215	31	37	38	37	35	37	1.02752	0.0391706	0.698409	Red
NP_417652.1	50S ribosomal subunit protein L27 [Escherichia coli str. K-12 substr. MG1655]	10.6	9119	5	5	71	10	12	13	12	12	12	1.02632	0.0374747	0.741801	Red
NP_414711.1	30S ribosomal subunit protein S2 [Escherichia coli str. K-12 substr. MG1655]	6.6	26727	23	26	397	61	71	64	61	69	71	1.02513	0.0358007	0.715318	Red
YP_026241.1	DNA gyrase subunit B [Escherichia coli str. K-12 substr. MG1655]	5.7	89894	26	40	243	42	39	39	41	39	43	1.02439	0.0347654	0.54911	Red
NP_415759.1	oligopeptide ABC transporter periplasmic binding protein [Escherichia coli str. K-12 substr. MG1655]	6.1	60861	30	37	336	64	56	46	53	59	58	1.02367	0.0337488	0.827781	Red
NP_415203.1	N-acetylglucosamine-6-phosphate deacetylase [Escherichia coli str. K-12 substr. MG1655]	5.6	40923	9	11	81	14	12	14	14	13	14	1.02326	0.0331669	0.685598	Red
NP_417653.1	50S ribosomal subunit protein L21 [Escherichia coli str. K-12 substr. MG1655]	9.8	11557	5	6	87	13	15	15	13	15	16	1.02174	0.0310269	0.779107	Red
NP_416297.1	protein kinase YeaG [Escherichia coli str. K-12 substr. MG1655]	5.6	74434	43	49	529	103	81	78	109	80	78	1.01887	0.026967	0.902604	Red
NP_417021.1	iron-sulfur cluster biosynthesis chaperone HscA [Escherichia coli str. K-12 substr. MG1655]	5	65612	16	17	105	16	20	16	15	18	20	1.01818	0.0259952	0.874033	Red
NP_417643.1	phosphoglucosamine mutase [Escherichia coli str. K-12 substr. MG1655]	5.7	47514	14	17	115	17	20	20	18	22	18	1.01667	0.0238467	0.851961	Red
NP_418438.1	malate synthase A [Escherichia coli str. K-12 substr. MG1655]	5.4	60236	40	45	966	145	170	164	192	149	146	1.0166	0.0237486	0.883113	Red
NP_415194.1	isopentenyl-adenosine A37 tRNA methylthiolase [Escherichia coli str. K-12 substr. MG1655]	5.2	53629	18	22	121	15	22	23	18	21	22	1.01587	0.0227201	0.91274	Red
NP_417753.1	50S ribosomal subunit protein L17 [Escherichia coli str. K-12 substr. MG1655]	11.1	14356	7	7	149	23	28	23	22	26	27	1.01299	0.0186157	0.889968	Red
NP_417637.1	translation initiation factor IF-2beta' [Escherichia coli str. K-12 substr. MG1655]	5.8	97290	50	64	658	112	113	102	118	104	109	1.01212	0.0173821	0.817249	Red
NP_414703.1	periplasmic serine endoprotease DegP [Escherichia coli str. K-12 substr. MG1655]	8.6	49323	15	17	207	39	32	32	36	36	32	1.00943	0.0135465	0.908716	Red
NP_415335.1	outer membrane protein X [Escherichia coli str. K-12 substr. MG1655]	6.6	18591	9	9	237	39	37	42	43	35	41	1.00826	0.0118741	0.912413	Red
NP_416911.1	PTS enzyme I [Escherichia coli str. K-12 substr. MG1655]	4.8	63522	36	41	494	91	77	78	100	72	76	1.00803	0.0115416	0.950243	Red
NP_417955.1	oligopeptidase A [Escherichia coli str. K-12 substr. MG1655]	5.2	77119	25	37	255	44	44	39	51	32	45	1.00769	0.0110552	0.959043	Red
NP_417799.1	elongation factor G [Escherichia coli str. K-12 substr. MG1655]	5.2	77532	50	55	1457	237	249	240	252	237	242	1.00686	0.00986125	0.78492	Red
NP_417764.1	50S ribosomal subunit protein L6 [Escherichia coli str. K-12 substr. MG1655]	9.7	18892	14	15	295	48	51	48	47	51	50	1.00667	0.00958605	0.841923	Red
NP_417776.1	50S ribosomal subunit protein L2 [Escherichia coli str. K-12 substr. MG1655]	10.9	29842	19	23	431	70	73	72	66	74	76	1.00459	0.00660273	0.924852	Red
NP_417633.4	polynucleotide phosphorylase [Escherichia coli str. K-12 substr. MG1655]	5.1	77053	37	41	597	104	98	96	100	94	105	1.00332	0.00478506	0.937656	Red
NP_417401.1	phosphoglycerate kinase [Escherichia coli str. K-12 substr. MG1655]	5.1	41093	27	29	680	113	110	117	124	103	113	1	0	1	Red
NP_417770.1	30S ribosomal subunit protein S17 [Escherichia coli str. K-12 substr. MG1655]	9.6	9698	4	4	70	9	12	14	11	11	13	1	0	1	Red
NP_415058.1	peptidyl-prolyl cis-trans isomerase B [Escherichia coli str. K-12 substr. MG1655]	5.5	18142	7	7	106	20	18	15	20	17	16	1	0	1	Red
NP_417013.1	nucleoside diphosphate kinase [Escherichia coli str. K-12 substr. MG1655]	5.5	15454	7	7	92	13	19	14	11	18	17	1	0	1	Red
NP_415696.1	inhibitor of g-type lysozyme [Escherichia coli str. K-12 substr. MG1655]	9.5	14897	8	8	10	1	2	2	2	1	2	1	0	1	Red
NP_415752.1	UTP--glucose-1-phosphate uridylyltransferase [Escherichia coli str. K-12 substr. MG1655]	5.1	32921	15	17	108	19	18	17	19	19	16	1	0	1	Red
YP_026274.1	50S ribosomal subunit assembly factor BipA [Escherichia coli str. K-12 substr. MG1655]	5.2	67313	24	34	176	26	33	29	31	27	30	1	0	1	Red
NP_415404.1	translation initiation factor IF-1 [Escherichia coli str. K-12 substr. MG1655]	9.2	8244	3	3	14	3	2	2	2	2	3	1	0	1	Red
YP_026223.1	branched chain amino acid/phenylalanine ABC transporter periplasmic binding protein [Escherichia coli str. K-12 substr. MG1655]	5.5	39052	15	18	2	1	0	0	0	1	0	1	0	1	Red
NP_418289.1	Xaa-Pro dipeptidase [Escherichia coli str. K-12 substr. MG1655]	5.6	50144	14	15	152	25	25	26	25	26	25	1	0	1	Red
NP_414773.1	xanthine-guanine phsophoribosyltransferase [Escherichia coli str. K-12 substr. MG1655]	5.5	16960	6	6	42	8	7	6	5	10	6	1	0	1	Red
NP_417864.1	DNA-binding transcriptional dual regulator OmpR [Escherichia coli str. K-12 substr. MG1655]	6	27336	12	12	84	13	14	15	14	16	12	1	0	1	Red
NP_415692.1	Z-ring positioning protein MinE [Escherichia coli str. K-12 substr. MG1655]	5.1	10228	4	7	20	4	2	4	4	2	4	1	0	1	Red
NP_416056.1	peptidyl-dipeptidase Dcp [Escherichia coli str. K-12 substr. MG1655]	5.5	77467	18	22	138	24	20	25	27	20	22	1	0	1	Red
NP_417847.1	cell division protein DamX [Escherichia coli str. K-12 substr. MG1655]	5.7	46134	13	15	88	13	14	17	15	17	12	1	0	1	Red
NP_416171.1	glutaredoxin 4 [Escherichia coli str. K-12 substr. MG1655]	4.7	12870	4	4	26	4	6	3	4	3	6	1	0	1	Red
NP_417929.4	periplasmic bacteriophage sensitivity protein DcrB [Escherichia coli str. K-12 substr. MG1655]	5.1	19775	6	6	32	5	4	7	6	5	5	1	0	1	Red
NP_415359.4	glutathione S-transferase GstB [Escherichia coli str. K-12 substr. MG1655]	5.1	23698	7	11	28	6	4	4	8	2	4	1	0	1	Red
NP_415372.1	NADPH-dependent nitro/quinone reductase NfsA [Escherichia coli str. K-12 substr. MG1655]	6.4	26784	6	8	48	8	9	7	8	6	10	1	0	1	Red
NP_415850.1	DNA-binding transcriptional dual regulator FNR [Escherichia coli str. K-12 substr. MG1655]	8.2	27949	5	7	40	6	6	8	6	7	7	1	0	1	Red
NP_416424.1	DNA-binding transcriptional activator UvrY [Escherichia coli str. K-12 substr. MG1655]	6.5	23877	7	8	18	3	3	3	3	2	4	1	0	1	Red
NP_415947.1	tellurite methyltransferase [Escherichia coli str. K-12 substr. MG1655]	6.8	22516	9	10	4	0	1	1	0	1	1	1	0	1	Red
NP_415401.1	DNA replication inhibitor CspD [Escherichia coli str. K-12 substr. MG1655]	5.8	7964	2	2	14	0	4	3	2	2	3	1	0	1	Red
NP_416544.1	dTDP-4-dehydrorhamnose reductase [Escherichia coli str. K-12 substr. MG1655]	5.5	32674	4	7	36	7	5	6	6	5	7	1	0	1	Red
NP_415201.1	UMP phosphatase [Escherichia coli str. K-12 substr. MG1655]	5.2	27146	5	7	26	5	5	3	3	4	6	1	0	1	Red
NP_415785.1	23S rRNA pseudouridine(2605) synthase [Escherichia coli str. K-12 substr. MG1655]	10	32691	6	7	30	7	5	3	5	5	5	1	0	1	Red
NP_417897.1	putative oxidoreductase YhhX [Escherichia coli str. K-12 substr. MG1655]	6.1	38741	8	10	34	7	4	6	7	6	4	1	0	1	Red
NP_417462.1	fused glutathionylspermidine amidase/glutathionylspermidine synthetase [Escherichia coli str. K-12 substr. MG1655]	5.1	70487	15	17	30	6	4	5	7	3	5	1	0	1	Red
NP_415606.1	DUF177 domain-containing protein YceD [Escherichia coli str. K-12 substr. MG1655]	4.4	19303	4	4	16	3	2	3	2	3	3	1	0	1	Red
NP_416182.1	putative monooxygenase YdhR [Escherichia coli str. K-12 substr. MG1655]	5.1	11281	3	3	6	1	1	1	2	1	0	1	0	1	Red
NP_415304.1	cyclic pyranopterin monophosphate synthase [Escherichia coli str. K-12 substr. MG1655]	6.6	17456	5	7	4	0	0	2	0	1	1	1	0	1	Red
NP_416333.4	mannose-specific PTS enzyme IID component [Escherichia coli str. K-12 substr. MG1655]	9.3	30935	4	4	28	3	4	7	6	3	5	1	0	1	Red
NP_414954.1	1-deoxy-D-xylulose-5-phosphate synthase [Escherichia coli str. K-12 substr. MG1655]	6.2	67574	12	14	78	14	13	12	13	12	14	1	0	1	Red
NP_416528.2	1-(5-phosphoribosyl)-5-[(5-phosphoribosylamino)methylideneamino]imidazole-4-carboxamide isomerase [Escherichia coli str. K-12 substr. MG1655]	4.9	26017	5	7	4	1	1	0	0	2	0	1	0	1	Red
NP_415124.1	ferric enterobactin ABC transporter periplasmic binding protein [Escherichia coli str. K-12 substr. MG1655]	5.8	34262	5	5	16	3	3	2	3	5	0	1	0	1	Red
NP_414965.1	cytochrome bo3 subunit 1 [Escherichia coli str. K-12 substr. MG1655]	6.7	74318	5	5	56	12	11	5	11	10	7	1	0	1	Red
NP_416328.1	L-serine deaminase I [Escherichia coli str. K-12 substr. MG1655]	5.2	48875	9	12	66	9	12	12	12	11	10	1	0	1	Red
NP_416464.1	putative mannosyl-3-phosphoglycerate phosphatase [Escherichia coli str. K-12 substr. MG1655]	4.9	30420	4	6	20	3	3	4	5	3	2	1	0	1	Red
NP_417426.1	PLP homeostasis protein [Escherichia coli str. K-12 substr. MG1655]	6.1	25771	2	7	12	2	1	3	2	2	2	1	0	1	Red
NP_418324.1	putative fatty acid biosynthesis enzyme FabY [Escherichia coli str. K-12 substr. MG1655]	5.9	37071	4	4	18	2	3	4	2	4	3	1	0	1	Red
NP_416934.1	putative structural protein, ethanolamine utilization microcompartment [Escherichia coli str. K-12 substr. MG1655]	4.7	22773	2	3	14	1	3	3	3	2	2	1	0	1	Red
NP_414715.1	1-deoxy-D-xylulose 5-phosphate reductoisomerase [Escherichia coli str. K-12 substr. MG1655]	5.7	43360	5	6	28	3	5	6	5	5	4	1	0	1	Red
NP_418640.1	methionine sulfoxide reductase A [Escherichia coli str. K-12 substr. MG1655]	5	23300	2	2	10	2	2	1	2	1	2	1	0	1	Red
NP_415932.1	DUF218 domain-containing protein YdcF [Escherichia coli str. K-12 substr. MG1655]	5.5	29687	3	4	14	2	2	3	2	3	2	1	0	1	Red
NP_415845.2	murein tripeptide ABC transporter periplasmic binding protein [Escherichia coli str. K-12 substr. MG1655]	8.4	59863	9	13	48	6	8	10	8	8	8	1	0	1	Red
NP_416327.1	putative NUDIX hydrolase with low 3-phosphohydroxypyruvate phosphatase activity [Escherichia coli str. K-12 substr. MG1655]	5.8	21422	2	3	12	3	3	0	3	2	1	1	0	1	Red
NP_417047.1	nitric oxide dioxygenase [Escherichia coli str. K-12 substr. MG1655]	5.5	43840	6	8	10	1	2	2	1	2	2	1	0	1	Red
NP_415235.1	DUF1722 domain-containing protein YbgA [Escherichia coli str. K-12 substr. MG1655]	9.6	20198	3	3	4	1	0	1	1	0	1	1	0	1	Red
NP_416832.1	chorismate synthase [Escherichia coli str. K-12 substr. MG1655]	5.8	39113	4	6	12	1	2	3	2	2	2	1	0	1	Red
NP_414655.1	DNA-binding transcriptional dual regulator PdhR [Escherichia coli str. K-12 substr. MG1655]	6	29407	2	4	8	1	2	1	1	1	2	1	0	1	Red
NP_418304.1	DNA-binding transcriptional dual regulator NtrC [Escherichia coli str. K-12 substr. MG1655]	6	52222	7	10	18	3	3	3	5	3	1	1	0	1	Red
NP_418142.1	small heat shock protein IbpA [Escherichia coli str. K-12 substr. MG1655]	5.6	15764	2	4	6	1	1	1	0	1	2	1	0	1	Red
NP_417525.1	fused glutamine synthetase deadenylase/glutamine synthetase adenylyltransferase [Escherichia coli str. K-12 substr. MG1655]	5.1	108350	12	14	38	6	6	7	6	7	6	1	0	1	Red
NP_417099.4	ribosome maturation factor RimM [Escherichia coli str. K-12 substr. MG1655]	4.6	20592	3	5	8	1	1	2	2	0	2	1	0	1	Red
NP_415388.1	N-acetylmuramoyl-L-alanine amidase D [Escherichia coli str. K-12 substr. MG1655]	7.1	31053	3	3	12	3	2	1	3	2	1	1	0	1	Red
NP_415381.1	L-arginine ABC transporter periplasmic binding protein [Escherichia coli str. K-12 substr. MG1655]	6.8	26813	4	6	6	1	1	1	2	0	1	1	0	1	Red
NP_417671.1	phosphotransferase system enzyme IIA(Ntr) [Escherichia coli str. K-12 substr. MG1655]	5.6	17948	2	5	6	1	1	1	2	0	1	1	0	1	Red
NP_415004.1	putative nucleoid-associated protein YbaB [Escherichia coli str. K-12 substr. MG1655]	5	12007	2	3	2	0	1	0	0	1	0	1	0	1	Red
NP_417170.1	multidrug efflux pump membrane fusion protein EmrA [Escherichia coli str. K-12 substr. MG1655]	9.3	42710	5	7	10	2	1	2	1	2	2	1	0	1	Red
NP_414594.1	4-hydroxythreonine-4-phosphate dehydrogenase [Escherichia coli str. K-12 substr. MG1655]	5.9	35092	5	6	8	0	3	1	2	1	1	1	0	1	Red
NP_417169.1	DNA-binding transcriptional regulator MprA [Escherichia coli str. K-12 substr. MG1655]	5.8	20550	2	2	8	2	2	0	0	2	2	1	0	1	Red
NP_415698.1	putative isomerase/hydrolase [Escherichia coli str. K-12 substr. MG1655]	5.9	23696	2	2	4	0	1	1	2	0	0	1	0	1	Red
NP_414838.2	cupric reductase RclA [Escherichia coli str. K-12 substr. MG1655]	6.1	48214	4	8	12	2	3	1	2	2	2	1	0	1	Red
NP_418423.1	regulator of sigma D [Escherichia coli str. K-12 substr. MG1655]	5.6	18231	2	2	6	1	0	2	1	1	1	1	0	1	Red
NP_417558.2	putative oxidoreductase YgjR [Escherichia coli str. K-12 substr. MG1655]	5.7	36191	3	3	12	3	0	3	3	0	3	1	0	1	Red
NP_417576.1	DNA-binding transcriptional activator YhaJ [Escherichia coli str. K-12 substr. MG1655]	6.1	33236	3	4	8	2	1	1	2	1	1	1	0	1	Red
NP_417286.1	23S rRNA 2'-O-ribose C2498 methyltransferase [Escherichia coli str. K-12 substr. MG1655]	7	41878	2	2	8	2	0	2	1	2	1	1	0	1	Red
NP_417844.1	phosphoglycolate phosphatase [Escherichia coli str. K-12 substr. MG1655]	4.6	27372	2	3	4	0	0	2	1	0	1	1	0	1	Red
NP_416842.1	phosphohistidine phosphatase SixA [Escherichia coli str. K-12 substr. MG1655]	4.5	17197	2	3	2	0	0	1	0	1	0	1	0	1	Red
NP_416785.1	NADH:quinone oxidoreductase subunit H [Escherichia coli str. K-12 substr. MG1655]	6.9	36195	3	3	20	4	3	3	4	2	4	1	0	1	Red
NP_417907.2	sn-glycerol 3-phosphate ABC transporter ATP binding subunit [Escherichia coli str. K-12 substr. MG1655]	7.2	39499	2	3	16	3	3	2	2	3	3	1	0	1	Red
NP_418446.1	23S rRNA pseudouridine(2604) and tRNA(Tyr) pseudouridine(35) synthase [Escherichia coli str. K-12 substr. MG1655]	9.7	32456	4	5	6	1	1	1	1	0	2	1	0	1	Red
NP_417544.5	putrescine aminotransferase [Escherichia coli str. K-12 substr. MG1655]	6.1	49630	7	10	6	1	2	0	1	1	1	1	0	1	Red
NP_415422.1	pyruvate formate-lyase activating enzyme [Escherichia coli str. K-12 substr. MG1655]	6	28186	2	3	10	2	0	3	1	2	2	1	0	1	Red
NP_418426.2	endonuclease V [Escherichia coli str. K-12 substr. MG1655]	8.4	24657	3	3	4	0	1	1	0	1	1	1	0	1	Red
NP_415743.1	nitrate reductase A subunit beta [Escherichia coli str. K-12 substr. MG1655]	6.4	58029	2	4	28	4	4	6	3	4	7	1	0	1	Red
NP_418070.6	murein hydrolase activator EnvC [Escherichia coli str. K-12 substr. MG1655]	9.9	46566	4	5	8	1	1	2	1	1	2	1	0	1	Red
NP_414571.1	ribonucleoside hydrolase RihC [Escherichia coli str. K-12 substr. MG1655]	5.2	32540	3	4	14	2	3	2	2	2	3	1	0	1	Red
NP_418242.1	UDP-N-acetyl-D-mannosaminuronic acid transferase [Escherichia coli str. K-12 substr. MG1655]	9.6	27911	2	3	2	1	0	0	1	0	0	1	0	1	Red
NP_417949.1	putative oxidoreductase YhiN [Escherichia coli str. K-12 substr. MG1655]	5.9	43713	3	3	10	2	1	2	2	1	2	1	0	1	Red
YP_026246.1	DNA-binding transcriptional dual regulator HdfR [Escherichia coli str. K-12 substr. MG1655]	7.1	31726	2	4	6	1	1	1	1	0	2	1	0	1	Red
NP_416927.1	DUF1131 domain-containing lipoprotein YfeY [Escherichia coli str. K-12 substr. MG1655]	5.2	20884	1	3	2	0	1	0	0	1	0	1	0	1	Red
YP_026270.1	twin arginine protein translocation system - TatB protein [Escherichia coli str. K-12 substr. MG1655]	5.1	18410	2	2	2	0	0	1	0	1	0	1	0	1	Red
NP_416913.1	pyridoxine/pyridoxal/pyridoxamine kinase [Escherichia coli str. K-12 substr. MG1655]	5.1	30828	2	4	2	0	0	1	0	0	1	1	0	1	Red
NP_417068.1	RNA polymerase sigma factor RpoE [Escherichia coli str. K-12 substr. MG1655]	5.4	21682	1	3	2	1	0	0	0	0	1	1	0	1	Red
NP_417082.1	alpha-ketoglutarate:H(+) symporter [Escherichia coli str. K-12 substr. MG1655]	9.5	47021	2	3	8	1	2	1	1	2	1	1	0	1	Red
NP_415711.2	lytic murein transglycosylase E [Escherichia coli str. K-12 substr. MG1655]	9.2	22212	2	2	2	0	1	0	0	1	0	1	0	1	Red
NP_414858.1	amidohydrolase family protein YahJ [Escherichia coli str. K-12 substr. MG1655]	6.1	50517	3	5	6	1	0	2	1	0	2	1	0	1	Red
NP_417075.1	uracil-DNA glycosylase [Escherichia coli str. K-12 substr. MG1655]	6.7	25677	2	2	2	0	1	0	0	0	1	1	0	1	Red
NP_414728.1	lysine decarboxylase 2 [Escherichia coli str. K-12 substr. MG1655]	5.3	80538	3	5	14	2	3	2	3	2	2	1	0	1	Red
NP_417546.1	DNA-binding transcriptional repressor EbgR [Escherichia coli str. K-12 substr. MG1655]	5.7	36188	2	3	4	1	0	1	2	0	0	1	0	1	Red
NP_415704.1	Na(+):H(+) antiporter NhaB [Escherichia coli str. K-12 substr. MG1655]	5.9	56691	2	2	8	1	0	3	0	2	2	1	0	1	Red
NP_418477.1	alanine racemase 1 [Escherichia coli str. K-12 substr. MG1655]	6.6	39128	2	4	4	0	1	1	0	1	1	1	0	1	Red
NP_417267.1	D-glucarate dehydratase [Escherichia coli str. K-12 substr. MG1655]	5.7	49110	2	2	2	0	0	1	0	1	0	1	0	1	Red
NP_416259.1	N-succinylarginine dihydrolase [Escherichia coli str. K-12 substr. MG1655]	5.7	49268	3	6	10	2	0	3	3	0	2	1	0	1	Red
NP_417440.4	constitutive ornithine decarboxylase [Escherichia coli str. K-12 substr. MG1655]	5.7	79366	3	7	2	0	1	0	0	0	1	1	0	1	Red
NP_415899.1	putative phospholipid transport factor YdbH [Escherichia coli str. K-12 substr. MG1655]	5.7	96774	3	6	6	2	0	1	1	1	1	1	0	1	Red
NP_418279.1	ubiquinone biosynthesis protein UbiB [Escherichia coli str. K-12 substr. MG1655]	9	63162	3	3	4	1	1	0	1	1	0	1	0	1	Red
NP_415389.2	putative epimerase YbjS [Escherichia coli str. K-12 substr. MG1655]	8.8	38061	2	3	2	1	0	0	0	0	1	1	0	1	Red
NP_416670.1	pseudouridine-5'-phosphate glycosidase [Escherichia coli str. K-12 substr. MG1655]	5.4	32889	2	2	6	0	1	2	0	2	1	1	0	1	Red
NP_415167.1	peptidoglycan glycosyltransferase MrdB [Escherichia coli str. K-12 substr. MG1655]	9.3	40449	2	2	2	0	0	1	0	1	0	1	0	1	Red
NP_418737.1	type I fimbriae usher protein [Escherichia coli str. K-12 substr. MG1655]	6.6	96423	3	5	2	0	0	1	0	1	0	1	0	1	Red
NP_415968.1	putative TonB-dependent outer membrane receptor [Escherichia coli str. K-12 substr. MG1655]	5.3	77213	2	2	2	0	1	0	0	1	0	1	0	1	Red
NP_418001.1	dipeptide ABC transporter periplasmic binding protein [Escherichia coli str. K-12 substr. MG1655]	6.2	60255	32	36	643	108	104	110	114	113	94	-1.00309	-0.00444591	0.964541	Red
NP_415423.1	pyruvate formate-lyase [Escherichia coli str. K-12 substr. MG1655]	5.7	85303	58	63	995	162	174	163	187	154	155	-1.00601	-0.00864755	0.937192	Red
NP_415257.1	succinyl-CoA synthetase subunit alpha [Escherichia coli str. K-12 substr. MG1655]	6.3	29759	15	16	309	50	55	50	47	56	51	-1.00637	-0.00916	0.920178	Red
NP_414719.1	outer membrane protein assembly factor BamA [Escherichia coli str. K-12 substr. MG1655]	4.9	90496	39	47	303	48	55	49	55	48	48	-1.00649	-0.00933786	0.922004	Red
NP_417800.1	30S ribosomal subunit protein S7 [Escherichia coli str. K-12 substr. MG1655]	10.4	20007	18	20	301	46	54	51	46	49	55	-1.00654	-0.0093987	0.929331	Red
NP_414712.1	protein chain elongation factor EF-Ts [Escherichia coli str. K-12 substr. MG1655]	5.2	30404	24	29	426	75	67	72	71	72	69	-1.0093	-0.0133584	0.809315	Red
NP_415725.1	ribose-phosphate diphosphokinase [Escherichia coli str. K-12 substr. MG1655]	5.2	34197	14	16	181	28	25	38	30	28	32	-1.01075	-0.01543	0.941572	Red
NP_415477.1	outer membrane protein A [Escherichia coli str. K-12 substr. MG1655]	6	37178	30	30	1628	289	262	268	279	270	260	-1.01232	-0.0176587	0.754491	Red
NP_417780.1	30S ribosomal subunit protein S10 [Escherichia coli str. K-12 substr. MG1655]	9.7	11728	11	12	157	24	26	29	22	26	30	-1.01235	-0.017702	0.909696	Red
NP_415721.1	redox-responsive ATPase YchF [Escherichia coli str. K-12 substr. MG1655]	4.9	39642	16	23	145	24	24	25	24	24	24	-1.01333	-0.0191088	0.42265	Red
NP_414657.1	pyruvate dehydrogenase, E2 subunit [Escherichia coli str. K-12 substr. MG1655]	5.1	66055	43	51	747	129	124	123	131	124	116	-1.01337	-0.0191596	0.749364	Red
NP_415269.1	peptidoglycan-associated outer membrane lipoprotein Pal [Escherichia coli str. K-12 substr. MG1655]	6.3	18812	7	8	121	18	21	22	18	21	21	-1.01587	-0.0227201	0.841923	Red
NP_418074.1	2-amino-3-ketobutyrate CoA ligase [Escherichia coli str. K-12 substr. MG1655]	5.6	43090	20	21	216	35	33	41	32	40	35	-1.01818	-0.0259952	0.851971	Red
NP_417957.1	glutathione reductase (NADPH) [Escherichia coli str. K-12 substr. MG1655]	5.6	48742	13	20	101	17	15	19	17	17	16	-1.01887	-0.026967	0.804215	Red
NP_414660.1	AcnB [Escherichia coli str. K-12 substr. MG1655]	5.2	93439	60	63	1204	190	221	197	181	209	206	-1.02003	-0.0286164	0.772346	Red
NP_416823.1	erythronate-4-phosphate dehydrogenase [Escherichia coli str. K-12 substr. MG1655]	6.2	41342	13	18	89	17	14	14	15	13	16	-1.02128	-0.0303736	0.815085	Red
NP_417703.1	malate dehydrogenase [Escherichia coli str. K-12 substr. MG1655]	5.6	32317	23	26	645	105	112	109	93	112	114	-1.02174	-0.0310269	0.765925	Red
NP_415278.1	galactokinase [Escherichia coli str. K-12 substr. MG1655]	5.3	41416	9	9	83	16	13	13	12	15	14	-1.02273	-0.0324215	0.815085	Red
NP_415693.1	Z-ring positioning protein MinD [Escherichia coli str. K-12 substr. MG1655]	5.2	29596	14	18	170	29	33	24	25	30	29	-1.02299	-0.0327899	0.838429	Red
NP_418409.1	transcription termination/antitermination factor NusG [Escherichia coli str. K-12 substr. MG1655]	6.3	20518	8	8	79	14	13	13	12	12	15	-1.02381	-0.0339473	0.776898	Red
NP_415276.1	2,3-bisphosphoglycerate-dependent phosphoglycerate mutase [Escherichia coli str. K-12 substr. MG1655]	5.9	28539	20	22	304	53	49	52	56	44	50	-1.02614	-0.0372329	0.744913	Red
NP_417698.1	50S ribosomal subunit protein L13 [Escherichia coli str. K-12 substr. MG1655]	9.9	16009	8	12	71	10	13	13	12	12	11	-1.02632	-0.0374747	0.776898	Red
NP_417719.1	acrylyl-CoA reductase [Escherichia coli str. K-12 substr. MG1655]	5.6	34702	11	11	69	9	11	15	10	12	12	-1.02703	-0.0384741	0.872719	Red
NP_416545.1	dTDP-glucose 4,6-dehydratase 1 [Escherichia coli str. K-12 substr. MG1655]	5.5	40533	10	16	69	10	10	15	9	11	14	-1.02703	-0.0384741	0.887594	Red
NP_418009.2	glyoxylate reductase [Escherichia coli str. K-12 substr. MG1655]	5.5	35373	10	12	65	11	13	9	9	13	10	-1.02857	-0.040642	0.851252	Red
NP_416191.1	pyruvate kinase 1 [Escherichia coli str. K-12 substr. MG1655]	5.8	50697	33	37	508	92	86	80	99	76	75	-1.03162	-0.0449124	0.777733	Red
NP_417890.1	1,4-alpha-glucan branching enzyme [Escherichia coli str. K-12 substr. MG1655]	5.9	84284	10	16	57	10	9	10	9	8	11	-1.03226	-0.0458037	0.750738	Red
NP_414720.1	periplasmic chaperone Skp [Escherichia coli str. K-12 substr. MG1655]	9.7	17677	6	6	55	9	9	10	11	8	8	-1.03333	-0.0473057	0.776898	Red
NP_418624.1	50S ribosomal subunit protein L9 [Escherichia coli str. K-12 substr. MG1655]	6.2	15759	16	16	295	48	54	48	48	48	49	-1.03378	-0.0479345	0.493525	Red
NP_414596.1	lipopolysaccharide assembly protein LptD [Escherichia coli str. K-12 substr. MG1655]	4.9	89615	29	37	232	34	45	39	45	33	36	-1.03419	-0.0484985	0.795459	Red
NP_418635.1	3'(2'),5'-bisphosphate nucleotidase [Escherichia coli str. K-12 substr. MG1655]	5.6	27159	8	8	53	12	6	9	10	5	11	-1.03448	-0.0489096	0.901901	Red
NP_416822.1	putative semialdehyde dehydrogenase Usg [Escherichia coli str. K-12 substr. MG1655]	4.4	36341	6	12	53	10	8	9	9	9	8	-1.03448	-0.0489096	0.64945	Red
NP_414966.1	cytochrome bo3 subunit 2 [Escherichia coli str. K-12 substr. MG1655]	6.8	34889	7	9	169	28	31	27	18	33	32	-1.03488	-0.0494687	0.857845	Red
NP_418227.1	ATP-dependent RNA helicase RhlB [Escherichia coli str. K-12 substr. MG1655]	7.3	47096	15	19	110	17	20	19	19	17	18	-1.03509	-0.049753	0.566567	Red
NP_417388.1	phosphoglycerate dehydrogenase [Escherichia coli str. K-12 substr. MG1655]	5.9	44148	19	20	51	10	8	8	7	8	10	-1.03571	-0.0506261	0.779107	Red
NP_414723.1	acyl-[acyl-carrier-protein]--UDP-N-acetylglucosamine O-acyltransferase [Escherichia coli str. K-12 substr. MG1655]	6.6	28062	4	4	49	10	7	8	8	8	8	-1.03704	-0.0524674	0.741801	Red
NP_417222.1	murein hydrolase activator NlpD [Escherichia coli str. K-12 substr. MG1655]	9.5	40124	9	10	49	5	7	13	10	5	9	-1.03704	-0.0524674	0.913427	Red
YP_025304.1	outer membrane lipoprotein SlyB [Escherichia coli str. K-12 substr. MG1655]	9.4	15592	5	5	102	19	18	15	17	16	17	-1.03774	-0.0534393	0.6401	Red
NP_414656.1	pyruvate dehydrogenase E1 component [Escherichia coli str. K-12 substr. MG1655]	5.5	99606	65	76	1119	189	199	182	198	176	175	-1.03804	-0.0538669	0.485646	Red
NP_415611.1	3-oxoacyl-[acyl-carrier-protein] reductase FabG [Escherichia coli str. K-12 substr. MG1655]	6.8	25544	12	14	147	23	28	24	23	24	25	-1.04	-0.0565835	0.590332	Red
NP_416584.4	DUF1508 domain-containing protein YegP [Escherichia coli str. K-12 substr. MG1655]	9.4	12017	4	5	45	7	8	8	10	7	5	-1.04	-0.0565835	0.842058	Red
NP_416787.1	NADH:quinone oxidoreductase subunit F [Escherichia coli str. K-12 substr. MG1655]	6.4	49261	18	21	198	31	34	36	27	36	34	-1.04	-0.0565835	0.694902	Red
NP_415849.1	universal stress protein E [Escherichia coli str. K-12 substr. MG1655]	5.2	35684	10	16	45	11	4	8	10	6	6	-1.04	-0.0565835	0.898365	Red
NP_416784.1	NADH:quinone oxidoreductase subunit I [Escherichia coli str. K-12 substr. MG1655]	5.4	20524	6	7	43	7	7	8	5	5	11	-1.04167	-0.0588937	0.883821	Red
NP_416183.1	FAD/NAD(P) binding domain-containing protein YdhS [Escherichia coli str. K-12 substr. MG1655]	5.1	60717	9	12	43	7	8	7	10	5	6	-1.04167	-0.0588937	0.849393	Red
NP_418647.1	inorganic pyrophosphatase [Escherichia coli str. K-12 substr. MG1655]	5	19691	8	8	88	15	15	15	17	11	15	-1.04348	-0.0614005	0.741801	Red
NP_417701.1	periplasmic serine endoprotease [Escherichia coli str. K-12 substr. MG1655]	5.8	47176	12	15	88	13	18	14	16	11	16	-1.04348	-0.0614005	0.78286	Red
NP_414903.4	porphobilinogen synthase [Escherichia coli str. K-12 substr. MG1655]	5.2	35602	5	8	41	7	7	7	6	7	7	-1.04348	-0.0614005	0.42265	Red
NP_416616.4	P-loop NTPase family protein Mrp [Escherichia coli str. K-12 substr. MG1655]	5.9	39913	4	5	41	8	5	8	8	5	7	-1.04348	-0.0614005	0.815085	Red
NP_417064.1	30S ribosomal subunit biogenesis factor LepA [Escherichia coli str. K-12 substr. MG1655]	5.4	66528	15	21	131	22	23	22	20	20	24	-1.04478	-0.0631938	0.535106	Red
NP_414705.1	DUF3461 domain-containing protein YaeH [Escherichia coli str. K-12 substr. MG1655]	6.6	15087	13	14	84	15	13	15	18	11	12	-1.04545	-0.0641303	0.794105	Red
NP_416195.1	L-cysteine desulfurase [Escherichia coli str. K-12 substr. MG1655]	5.9	44406	10	14	39	7	6	7	4	9	6	-1.04545	-0.0641303	0.842058	Red
NP_417507.2	outer membrane channel TolC [Escherichia coli str. K-12 substr. MG1655]	5.5	53708	21	24	346	63	59	55	59	52	58	-1.04651	-0.0655883	0.449003	Red
NP_416057.1	3-hydroxy acid dehydrogenase YdfG [Escherichia coli str. K-12 substr. MG1655]	5.7	27232	8	9	82	14	15	13	14	13	13	-1.04651	-0.0655883	0.386809	Red
NP_418017.1	glycine--tRNA ligase subunit alpha [Escherichia coli str. K-12 substr. MG1655]	4.9	34752	8	8	82	14	13	15	14	13	13	-1.04651	-0.0655883	0.386809	Red
NP_414658.1	lipoamide dehydrogenase [Escherichia coli str. K-12 substr. MG1655]	5.8	50657	33	37	735	128	123	125	116	121	122	-1.04696	-0.0662082	0.0777199	Red
NP_418798.1	deoxyribose-phosphate aldolase [Escherichia coli str. K-12 substr. MG1655]	5.5	27716	8	10	80	15	13	13	15	11	13	-1.04762	-0.0671142	0.64945	Red
NP_417921.1	signal recognition particle receptor [Escherichia coli str. K-12 substr. MG1655]	4.5	54480	14	19	123	24	21	18	22	18	20	-1.04762	-0.0671142	0.65953	Red
NP_416734.1	DNA gyrase subunit A [Escherichia coli str. K-12 substr. MG1655]	5.1	96903	26	35	242	37	49	38	40	39	39	-1.04959	-0.0698214	0.655202	Red
NP_416800.1	phosphate acetyltransferase [Escherichia coli str. K-12 substr. MG1655]	5.3	77124	30	34	431	76	75	70	71	65	74	-1.05164	-0.0726453	0.326684	Red
NP_415790.1	DNA topoisomerase 1 [Escherichia coli str. K-12 substr. MG1655]	8.7	97288	27	42	228	39	39	39	38	37	36	-1.05263	-0.0740006	0.0741799	Red
NP_416916.1	cysteine synthase B [Escherichia coli str. K-12 substr. MG1655]	5.4	32643	6	6	33	6	5	6	4	7	5	-1.05263	-0.0740006	0.750738	Red
NP_415434.1	ATP-binding lipopolysaccharide transport protein [Escherichia coli str. K-12 substr. MG1655]	8.6	64420	6	11	33	8	3	6	5	6	5	-1.05263	-0.0740006	0.842058	Red
NP_418809.4	soluble lytic murein transglycosylase [Escherichia coli str. K-12 substr. MG1655]	8.8	73307	20	29	148	28	23	25	26	24	22	-1.05333	-0.0749621	0.514123	Red
NP_415804.1	enoyl-[acyl-carrier-protein] reductase [Escherichia coli str. K-12 substr. MG1655]	5.6	27846	15	17	298	58	49	46	44	48	53	-1.05405	-0.0759489	0.584068	Red
NP_418770.2	type I restriction enzyme EcoKI endonuclease subunit [Escherichia coli str. K-12 substr. MG1655]	5.7	134012	19	37	144	19	26	29	22	24	24	-1.05479	-0.076962	0.699988	Red
NP_415524.1	NAD(P)H:quinone oxidoreductase [Escherichia coli str. K-12 substr. MG1655]	5.6	20832	13	13	253	45	42	43	44	41	38	-1.05556	-0.0780025	0.316835	Red
YP_026161.1	RNA chaperone ProQ [Escherichia coli str. K-12 substr. MG1655]	9.7	25877	12	13	68	9	14	12	10	10	13	-1.05556	-0.0780025	0.726966	Red
NP_418246.1	protein HemY [Escherichia coli str. K-12 substr. MG1655]	8.5	45217	10	12	68	11	14	10	8	13	12	-1.05556	-0.0780025	0.749774	Red
NP_418425.1	uroporphyrinogen decarboxylase [Escherichia coli str. K-12 substr. MG1655]	5.9	39223	7	9	31	6	4	6	6	3	6	-1.05556	-0.0780025	0.797171	Red
NP_417860.2	molecular chaperone Hsp33 [Escherichia coli str. K-12 substr. MG1655]	4.4	32514	5	5	31	5	6	5	5	5	5	-1.05556	-0.0780025	0.42265	Red
NP_416131.1	DUF945 domain-containing protein YdgA [Escherichia coli str. K-12 substr. MG1655]	5.1	54655	25	32	284	49	47	50	54	45	39	-1.05674	-0.0796172	0.605568	Red
NP_415321.1	nonspecific DNA-binding protein YbiB [Escherichia coli str. K-12 substr. MG1655]	6.4	35026	15	18	66	12	9	13	10	10	12	-1.05714	-0.0801703	0.659614	Red
NP_416960.1	transketolase 2 [Escherichia coli str. K-12 substr. MG1655]	5.9	72997	23	31	245	43	38	45	56	34	29	-1.05738	-0.0804899	0.80797	Red
NP_418189.1	ATP synthase F1 complex subunit gamma [Escherichia coli str. K-12 substr. MG1655]	8.8	31557	14	19	101	17	16	19	13	16	20	-1.05769	-0.08092	0.684559	Red
NP_414920.1	pyrroline-5-carboxylate reductase [Escherichia coli str. K-12 substr. MG1655]	5.6	28126	4	5	29	5	5	5	4	6	4	-1.05882	-0.0824622	0.666667	Red
NP_415202.1	DNA-binding transcriptional dual regulator NagC [Escherichia coli str. K-12 substr. MG1655]	6.9	44514	8	10	29	5	6	4	8	2	4	-1.05882	-0.0824622	0.87139	Red
NP_417059.1	pyridoxine 5'-phosphate synthase [Escherichia coli str. K-12 substr. MG1655]	5.6	26368	8	10	62	11	11	10	11	8	11	-1.06061	-0.0848889	0.581315	Red
NP_416789.2	NADH:quinone oxidoreductase subunit CD [Escherichia coli str. K-12 substr. MG1655]	6	68193	34	42	334	58	57	57	48	51	63	-1.06061	-0.0848889	0.542877	Red
NP_416232.3	50S ribosomal subunit protein L35 [Escherichia coli str. K-12 substr. MG1655]	11.8	7284	2	2	27	6	4	4	4	5	4	-1.0625	-0.0874628	0.685598	Red
NP_418690.4	NADPH-dependent aldehyde reductase Ahr [Escherichia coli str. K-12 substr. MG1655]	5.9	36478	6	7	27	4	4	6	7	4	2	-1.0625	-0.0874628	0.849034	Red
NP_416181.1	putative adhesin-related protein YdhQ [Escherichia coli str. K-12 substr. MG1655]	4.4	42850	4	7	27	2	7	5	3	4	6	-1.0625	-0.0874628	0.855993	Red
NP_415452.1	aminopeptidase N [Escherichia coli str. K-12 substr. MG1655]	5.1	98857	35	44	384	67	70	61	65	58	63	-1.06349	-0.0888093	0.303845	Red
NP_418192.1	ATP synthase Fo complex subunit b [Escherichia coli str. K-12 substr. MG1655]	6	17253	12	16	122	21	24	18	19	19	21	-1.06452	-0.0901978	0.532025	Red
NP_417485.4	methylglyoxal reductase DkgA [Escherichia coli str. K-12 substr. MG1655]	6	31090	12	13	122	24	19	20	24	18	17	-1.06452	-0.0901978	0.646246	Red
NP_415268.1	Tol-Pal system periplasmic protein TolB [Escherichia coli str. K-12 substr. MG1655]	7	45927	16	19	153	27	23	29	23	24	27	-1.06494	-0.0907655	0.483934	Red
NP_416217.1	phosphoenolpyruvate synthetase [Escherichia coli str. K-12 substr. MG1655]	4.9	87380	32	37	403	69	69	70	57	69	69	-1.06566	-0.0917426	0.391892	Red
NP_415256.1	succinyl-CoA synthetase subunit beta [Escherichia coli str. K-12 substr. MG1655]	5.4	41367	29	33	523	93	86	91	79	88	86	-1.06641	-0.0927571	0.178994	Red
NP_417676.2	low activity glyoxalase ElbB [Escherichia coli str. K-12 substr. MG1655]	4.7	22967	7	8	56	9	7	13	9	7	11	-1.06667	-0.0931094	0.770026	Red
NP_416323.4	RutC family protein YoaB [Escherichia coli str. K-12 substr. MG1655]	5	12485	3	3	25	4	4	5	5	4	3	-1.06667	-0.0931094	0.64945	Red
NP_415089.1	prophage lipoprotein BorD [Escherichia coli str. K-12 substr. MG1655]	9.3	10441	3	3	25	4	5	4	3	4	5	-1.06667	-0.0931094	0.64945	Red
NP_414701.1	5'-methylthioadenosine/S-adenosylhomocysteine nucleosidase [Escherichia coli str. K-12 substr. MG1655]	5.1	24339	4	6	25	3	5	5	3	4	5	-1.06667	-0.0931094	0.72503	Red
NP_417526.1	inorganic triphosphatase [Escherichia coli str. K-12 substr. MG1655]	5.7	48359	7	11	25	5	6	2	5	3	4	-1.06667	-0.0931094	0.819372	Red
NP_417816.1	DNA-binding transcriptional dual regulator CRP [Escherichia coli str. K-12 substr. MG1655]	8.4	23625	11	14	147	21	32	23	22	25	24	-1.06757	-0.0943274	0.675547	Red
NP_418800.1	phosphopentomutase [Escherichia coli str. K-12 substr. MG1655]	5.1	44342	23	26	267	42	45	51	57	41	31	-1.06818	-0.0951572	0.737996	Red
NP_416719.1	outer membrane porin C [Escherichia coli str. K-12 substr. MG1655]	4.6	40343	30	32	2001	325	341	368	324	311	332	-1.06907	-0.0963592	0.211034	Red
NP_415254.1	subunit of E1(0) component of 2-oxoglutarate dehydrogenase [Escherichia coli str. K-12 substr. MG1655]	6	104996	36	42	640	111	108	112	109	99	101	-1.07051	-0.0983021	0.125042	Red
NP_415607.1	50S ribosomal subunit protein L32 [Escherichia coli str. K-12 substr. MG1655]	11	6442	4	5	52	7	13	7	6	8	11	-1.07143	-0.0995357	0.801952	Red
NP_418321.4	alpha-D-glucose-1-phosphate phosphatase YihX [Escherichia coli str. K-12 substr. MG1655]	5.2	22717	5	5	23	4	4	4	5	2	4	-1.07143	-0.0995357	0.741801	Red
NP_417950.1	metal phosphate:H(+) symporter PitA [Escherichia coli str. K-12 substr. MG1655]	9.5	53354	4	5	23	5	4	3	2	4	5	-1.07143	-0.0995357	0.770026	Red
NP_415386.1	DUF3828 domain-containing lipoprotein YbjP [Escherichia coli str. K-12 substr. MG1655]	6.1	18979	10	10	108	16	19	21	17	18	17	-1.07273	-0.101283	0.457654	Red
NP_415602.1	ribonuclease E [Escherichia coli str. K-12 substr. MG1655]	5.5	118125	42	55	533	92	97	87	94	75	88	-1.07308	-0.101753	0.389489	Red
NP_418439.1	isocitrate lyase [Escherichia coli str. K-12 substr. MG1655]	5.2	47492	28	28	1168	192	206	207	221	168	174	-1.0742	-0.103269	0.49581	Red
NP_417071.1	ATP-dependent RNA helicase SrmB [Escherichia coli str. K-12 substr. MG1655]	9.3	49883	12	14	104	18	19	17	15	19	16	-1.07547	-0.10497	0.393854	Red
NP_417763.1	50S ribosomal subunit protein L18 [Escherichia coli str. K-12 substr. MG1655]	10.4	12762	6	7	102	16	20	17	15	17	17	-1.07692	-0.106915	0.400944	Red
NP_418066.1	protein export chaperone SecB [Escherichia coli str. K-12 substr. MG1655]	4.3	17266	5	6	48	8	9	8	8	8	7	-1.07692	-0.106915	0.2302	Red
NP_418799.1	thymidine phosphorylase [Escherichia coli str. K-12 substr. MG1655]	5.2	47177	14	25	75	14	8	17	15	12	9	-1.07692	-0.106915	0.770026	Red
NP_417298.1	protease 3 [Escherichia coli str. K-12 substr. MG1655]	5.8	107641	7	15	21	3	5	3	6	2	2	-1.07692	-0.106915	0.837691	Red
NP_416243.1	cystine/sulfocysteine:cation symporter [Escherichia coli str. K-12 substr. MG1655]	9.1	48631	6	6	46	7	9	8	4	8	10	-1.08	-0.111031	0.74838	Red
NP_416130.3	mannose-6-phosphate isomerase [Escherichia coli str. K-12 substr. MG1655]	5.3	42823	9	12	71	16	11	10	11	11	12	-1.08108	-0.112475	0.646033	Red
NP_414564.1	30S ribosomal subunit protein S20 [Escherichia coli str. K-12 substr. MG1655]	11.2	9678	8	9	96	17	17	16	15	17	14	-1.08163	-0.113211	0.266693	Red
NP_417012.1	23S rRNA m(2)A2503 methyltransferase/tRNA m(2)A37 methyltransferase [Escherichia coli str. K-12 substr. MG1655]	6.6	43058	4	7	19	3	3	4	4	2	3	-1.08333	-0.115477	0.64945	Red
NP_416797.2	PF03887 family protein YfbU [Escherichia coli str. K-12 substr. MG1655]	6.1	19523	11	12	67	12	10	13	8	13	11	-1.08571	-0.118644	0.594189	Red
NP_415627.1	NADH:quinone oxidoreductase II [Escherichia coli str. K-12 substr. MG1655]	9	47329	16	19	67	13	11	11	11	12	9	-1.08571	-0.118644	0.420396	Red
NP_415255.1	dihydrolipoyltranssuccinylase [Escherichia coli str. K-12 substr. MG1655]	5.6	43984	23	24	407	74	72	66	60	67	68	-1.08586	-0.118836	0.178941	Red
NP_415733.1	3-deoxy-D-manno-octulosonate 8-phosphate synthase [Escherichia coli str. K-12 substr. MG1655]	6.3	30813	15	19	138	21	25	26	21	20	25	-1.08696	-0.120294	0.40694	Red
NP_415174.1	lipopolysaccharide assembly protein LptE [Escherichia coli str. K-12 substr. MG1655]	8.7	21343	6	7	42	8	9	5	8	5	7	-1.08696	-0.120294	0.679833	Red
NP_417944.1	putative membrane fusion protein YhiI [Escherichia coli str. K-12 substr. MG1655]	6.9	38805	9	13	42	7	6	9	5	9	6	-1.08696	-0.120294	0.679833	Red
YP_026205.1	2-ketobutyrate formate-lyase/pyruvate formate-lyase 4 [Escherichia coli str. K-12 substr. MG1655]	5.5	85881	1	4	42	6	8	8	7	7	6	-1.08696	-0.120294	0.438193	Red
NP_417910.1	sn-glycerol 3-phosphate ABC transporter periplasmic binding protein [Escherichia coli str. K-12 substr. MG1655]	6.3	48418	20	26	161	28	29	27	27	26	24	-1.0875	-0.121015	0.102068	Red
NP_418801.1	purine nucleoside phosphorylase [Escherichia coli str. K-12 substr. MG1655]	5.4	25933	16	22	224	37	40	40	35	37	35	-1.09091	-0.125531	0.0585639	Red
NP_415127.1	enterobactin synthase component B [Escherichia coli str. K-12 substr. MG1655]	5	32533	17	18	40	7	7	7	9	5	5	-1.09091	-0.125531	0.666667	Red
NP_416225.1	thioredoxin/glutathione peroxidase BtuE [Escherichia coli str. K-12 substr. MG1655]	4.8	20456	6	8	40	7	8	6	9	4	6	-1.09091	-0.125531	0.702422	Red
NP_415387.1	putative heavy metal binding protein YbjQ [Escherichia coli str. K-12 substr. MG1655]	4.9	11430	3	3	17	3	3	3	4	1	3	-1.09091	-0.125531	0.741801	Red
NP_415585.1	DUF480 domain-containing protein YceH [Escherichia coli str. K-12 substr. MG1655]	5	24162	6	10	17	3	5	1	2	4	2	-1.09091	-0.125531	0.817787	Red
NP_414547.1	DNA binding and peroxide stress response protein YaaA [Escherichia coli str. K-12 substr. MG1655]	6.9	29567	6	8	17	3	3	3	2	2	4	-1.09091	-0.125531	0.666667	Red
NP_416735.1	bifunctional 3-demethylubiquinone-8 3-O-methyltransferase and 2-octaprenyl-6-hydroxyphenol methylase [Escherichia coli str. K-12 substr. MG1655]	6.1	26538	7	8	17	2	3	4	2	2	4	-1.09091	-0.125531	0.72503	Red
NP_417008.1	ancillary SecYEG translocon subunit [Escherichia coli str. K-12 substr. MG1655]	5.1	22162	5	6	17	3	3	3	2	2	4	-1.09091	-0.125531	0.666667	Red
NP_416411.1	trehalose-6-phosphate phosphatase [Escherichia coli str. K-12 substr. MG1655]	5.4	29157	4	8	17	4	2	3	5	2	1	-1.09091	-0.125531	0.819372	Red
NP_416807.1	epimerase family protein YfcH [Escherichia coli str. K-12 substr. MG1655]	6.8	32678	3	5	17	3	3	3	3	2	3	-1.09091	-0.125531	0.42265	Red
YP_025300.1	murein tripeptide ABC transporter/oligopeptide ABC transporter ATP binding subunit OppD [Escherichia coli str. K-12 substr. MG1655]	5.8	37164	3	5	17	3	3	3	2	4	2	-1.09091	-0.125531	0.666667	Red
NP_414941.1	Sec translocon accessory complex subunit YajC [Escherichia coli str. K-12 substr. MG1655]	9.6	11879	5	6	84	11	17	16	10	13	17	-1.09302	-0.128324	0.653181	Red
NP_415999.1	osmotically inducible peroxiredoxin OsmC [Escherichia coli str. K-12 substr. MG1655]	5.6	15079	10	11	84	14	14	16	17	11	12	-1.09302	-0.128324	0.556002	Red
NP_416786.4	NADH:quinone oxidoreductase subunit G [Escherichia coli str. K-12 substr. MG1655]	5.8	100236	31	39	321	57	56	55	47	47	59	-1.09615	-0.13245	0.337283	Red
NP_415792.1	aconitate hydratase 1 [Escherichia coli str. K-12 substr. MG1655]	5.6	97616	46	51	731	136	121	126	129	108	111	-1.09972	-0.13713	0.223607	Red
NP_418069.1	2,3-bisphosphoglycerate-independent phosphoglycerate mutase [Escherichia coli str. K-12 substr. MG1655]	5.1	56158	16	17	99	17	17	18	17	18	12	-1.1	-0.137504	0.465098	Red
NP_416529.1	imidazole glycerol phosphate synthase subunit HisF [Escherichia coli str. K-12 substr. MG1655]	5	28437	10	10	15	4	2	2	4	1	2	-1.1	-0.137504	0.779107	Red
NP_415166.1	rare lipoprotein RlpA [Escherichia coli str. K-12 substr. MG1655]	5.5	37505	6	8	36	6	6	7	6	5	6	-1.1	-0.137504	0.2302	Red
NP_417110.1	SsrA-binding protein [Escherichia coli str. K-12 substr. MG1655]	9.9	18258	3	3	15	1	3	4	2	3	2	-1.1	-0.137504	0.750738	Red
NP_416320.1	Slp family lipoprotein YeaY [Escherichia coli str. K-12 substr. MG1655]	9.5	20908	4	4	15	4	2	2	2	2	3	-1.1	-0.137504	0.685598	Red
NP_417662.1	intermembrane phospholipid transport system, ATP binding subunit MlaF [Escherichia coli str. K-12 substr. MG1655]	6.2	29078	5	5	15	3	2	3	3	1	3	-1.1	-0.137504	0.685598	Red
NP_414721.1	UDP-3-O-(3-hydroxymyristoyl)glucosamine N-acyltransferase [Escherichia coli str. K-12 substr. MG1655]	6.1	36015	3	3	15	3	3	2	2	3	2	-1.1	-0.137504	0.518519	Red
NP_416678.1	zinc-binding GTPase YeiR [Escherichia coli str. K-12 substr. MG1655]	6	36091	3	4	15	3	3	2	2	2	3	-1.1	-0.137504	0.518519	Red
NP_415251.1	succinate:quinone oxidoreductase, FAD binding protein [Escherichia coli str. K-12 substr. MG1655]	5.8	64381	28	31	555	100	100	91	77	89	98	-1.10112	-0.138976	0.278777	Red
NP_416546.1	UTP:glucose-1-phosphate uridylyltransferase, low activity [Escherichia coli str. K-12 substr. MG1655]	5.7	32808	14	17	118	20	19	23	23	14	19	-1.10169	-0.139725	0.538695	Red
NP_416973.1	4-hydroxy-tetrahydrodipicolinate synthase [Escherichia coli str. K-12 substr. MG1655]	6	31250	10	14	97	17	17	17	15	14	17	-1.10204	-0.140178	0.199359	Red
NP_415708.1	alanine racemase 2 [Escherichia coli str. K-12 substr. MG1655]	6.6	38820	12	16	116	18	19	24	21	17	17	-1.10345	-0.142019	0.435543	Red
NP_417076.1	putative methyltransferase YfiF [Escherichia coli str. K-12 substr. MG1655]	8.9	37761	8	11	55	12	11	6	8	10	8	-1.10345	-0.142019	0.653249	Red
NP_417966.4	periplasmic acid stress chaperone HdeB [Escherichia coli str. K-12 substr. MG1655]	5.7	12035	5	5	34	6	7	5	11	2	3	-1.10526	-0.14439	0.838426	Red
NP_416672.1	fructose-specific PTS multiphosphoryl transfer protein FruA [Escherichia coli str. K-12 substr. MG1655]	8.9	57482	9	9	74	16	11	12	16	8	11	-1.10526	-0.14439	0.661287	Red
NP_415018.1	glutaminase 1 [Escherichia coli str. K-12 substr. MG1655]	4.8	32883	5	6	34	6	2	10	10	3	3	-1.10526	-0.14439	0.848994	Red
NP_417761.1	50S ribosomal subunit protein L30 [Escherichia coli str. K-12 substr. MG1655]	11	6538	7	9	53	7	13	8	7	7	11	-1.10714	-0.146841	0.686439	Red
NP_417046.1	serine hydroxymethyltransferase [Escherichia coli str. K-12 substr. MG1655]	6	45288	31	36	414	72	70	76	57	64	75	-1.11055	-0.151278	0.294817	Red
NP_415795.1	lipopolysaccharide assembly protein A [Escherichia coli str. K-12 substr. MG1655]	9.6	11344	2	2	13	2	2	3	1	3	2	-1.11111	-0.152003	0.64945	Red
NP_418047.1	selenocysteyl-tRNA-specific translation elongation factor [Escherichia coli str. K-12 substr. MG1655]	6.1	68825	13	19	51	10	10	7	10	7	7	-1.11111	-0.152003	0.518519	Red
NP_418364.1	ribonuclease E inhibitor protein A [Escherichia coli str. K-12 substr. MG1655]	4.1	17350	3	6	13	2	1	4	1	2	3	-1.11111	-0.152003	0.770026	Red
NP_415650.1	lysogenization regulator [Escherichia coli str. K-12 substr. MG1655]	9.3	22933	4	4	13	3	2	2	1	4	1	-1.11111	-0.152003	0.776898	Red
NP_414928.2	fructokinase [Escherichia coli str. K-12 substr. MG1655]	5.5	32479	5	7	32	8	5	4	6	4	5	-1.11111	-0.152003	0.652809	Red
NP_415443.2	chromosome partitioning protein MukE [Escherichia coli str. K-12 substr. MG1655]	4.9	26958	5	6	13	1	3	3	1	3	2	-1.11111	-0.152003	0.72503	Red
NP_418440.1	isocitrate dehydrogenase kinase/phosphatase [Escherichia coli str. K-12 substr. MG1655]	6.1	67655	3	4	13	2	2	3	2	2	2	-1.11111	-0.152003	0.42265	Red
NP_418073.1	threonine dehydrogenase [Escherichia coli str. K-12 substr. MG1655]	5.9	37215	9	10	83	16	13	15	11	13	15	-1.11905	-0.162271	0.319378	Red
NP_418344.3	superoxide dismutase (Mn) [Escherichia coli str. K-12 substr. MG1655]	6.4	23083	13	14	242	42	41	45	41	34	39	-1.11966	-0.163058	0.141737	Red
NP_415485.4	putative HspQ acetyl donor [Escherichia coli str. K-12 substr. MG1655]	6.7	14692	6	6	47	8	8	9	11	5	6	-1.12	-0.163499	0.646033	Red
NP_416812.1	histidine ABC transporter periplasmic binding protein [Escherichia coli str. K-12 substr. MG1655]	5.5	28466	8	11	47	9	7	9	5	8	9	-1.12	-0.163499	0.517571	Red
NP_418449.1	glucose-6-phosphate isomerase [Escherichia coli str. K-12 substr. MG1655]	5.9	61491	29	37	395	66	75	68	73	52	61	-1.12169	-0.165678	0.339581	Red
NP_415288.1	6-phosphogluconolactonase [Escherichia coli str. K-12 substr. MG1655]	5.1	36285	12	12	98	20	15	17	21	11	14	-1.12245	-0.16665	0.588463	Red
NP_415013.1	5'-nucleotidase/UDP-sugar hydrolase [Escherichia coli str. K-12 substr. MG1655]	5.5	60786	16	20	147	29	28	21	21	24	24	-1.125	-0.169925	0.3593	Red
YP_025305.1	putative oxidoreductase YdhF [Escherichia coli str. K-12 substr. MG1655]	5.8	33654	8	8	45	8	6	10	7	7	7	-1.125	-0.169925	0.477767	Red
NP_418049.1	glutathione transferase-like protein YibF [Escherichia coli str. K-12 substr. MG1655]	5.1	22531	5	9	11	3	2	1	1	2	2	-1.125	-0.169925	0.64945	Red
NP_417665.1	3-deoxy-D-manno-octulosonate 8-phosphate phosphatase KdsC [Escherichia coli str. K-12 substr. MG1655]	4.9	19985	4	4	11	3	1	2	2	1	2	-1.125	-0.169925	0.64945	Red
NP_418187.1	ATP synthase F1 complex subunit epsilon [Escherichia coli str. K-12 substr. MG1655]	5.5	15059	2	3	11	3	2	1	1	2	2	-1.125	-0.169925	0.64945	Red
NP_416803.3	phosphodiesterase YfcE [Escherichia coli str. K-12 substr. MG1655]	5.6	20109	2	3	11	2	2	2	2	2	1	-1.125	-0.169925	0.42265	Red
NP_415618.1	putative metal-dependent hydrolase YcfH [Escherichia coli str. K-12 substr. MG1655]	5.2	29790	4	5	11	2	2	2	1	3	1	-1.125	-0.169925	0.666667	Red
NP_417725.1	ribosomal protein L11 methyltransferase [Escherichia coli str. K-12 substr. MG1655]	4.3	31857	2	3	11	2	2	2	0	3	2	-1.125	-0.169925	0.741801	Red
NP_417976.1	cytoplasmic trehalase [Escherichia coli str. K-12 substr. MG1655]	4.9	63657	3	4	11	1	4	1	3	2	0	-1.125	-0.169925	0.815085	Red
NP_417299.1	exodeoxyribonuclease V subunit RecC [Escherichia coli str. K-12 substr. MG1655]	4.9	128766	6	7	11	2	2	2	1	1	3	-1.125	-0.169925	0.666667	Red
NP_416173.1	superoxide dismutase (Fe) [Escherichia coli str. K-12 substr. MG1655]	5.6	21253	8	8	111	22	20	17	17	19	16	-1.12727	-0.172837	0.255736	Red
NP_417569.1	ribosome- and membrane-associated DUF883 domain-containing protein YqjD [Escherichia coli str. K-12 substr. MG1655]	9	11045	5	5	77	12	12	17	13	9	14	-1.12821	-0.174029	0.50219	Red
NP_416959.1	transaldolase A [Escherichia coli str. K-12 substr. MG1655]	5.9	35636	23	29	305	59	49	54	60	43	40	-1.13014	-0.176498	0.428085	Red
NP_416263.1	exodeoxyribonuclease III [Escherichia coli str. K-12 substr. MG1655]	5.8	30950	8	10	43	9	6	8	6	6	8	-1.13043	-0.176878	0.420396	Red
NP_414960.2	nucleotide binding protein YajQ [Escherichia coli str. K-12 substr. MG1655]	6	18333	11	13	124	18	25	23	18	19	21	-1.13115	-0.177787	0.331749	Red
NP_417377.1	6-phospho-beta-glucosidase A [Escherichia coli str. K-12 substr. MG1655]	5.6	55325	15	19	107	20	18	19	16	15	19	-1.13208	-0.17897	0.18235	Red
NP_415333.1	DNA protection during starvation protein [Escherichia coli str. K-12 substr. MG1655]	5.7	18684	22	23	555	106	91	98	96	83	81	-1.13308	-0.18025	0.142608	Red
NP_416936.4	ethanolamine ammonia-lyase subunit alpha [Escherichia coli str. K-12 substr. MG1655]	4.8	49372	6	7	26	4	5	5	2	5	5	-1.13333	-0.180572	0.581315	Red
NP_417381.1	aminomethyltransferase [Escherichia coli str. K-12 substr. MG1655]	5.4	40121	9	10	118	23	18	22	18	19	18	-1.13793	-0.186413	0.219259	Red
NP_417773.1	30S ribosomal subunit protein S3 [Escherichia coli str. K-12 substr. MG1655]	10.3	25967	16	17	210	37	37	38	32	30	36	-1.13861	-0.187279	0.113389	Red
NP_418818.1	DNA-binding transcriptional dual regulator ArcA [Escherichia coli str. K-12 substr. MG1655]	5.2	27275	15	16	236	41	40	45	48	28	34	-1.14159	-0.191048	0.465925	Red
NP_415522.1	glucose-1-phosphatase [Escherichia coli str. K-12 substr. MG1655]	5.5	45654	16	18	174	33	33	27	27	26	28	-1.14286	-0.192645	0.176223	Red
NP_416136.1	7-alpha-hydroxysteroid dehydrogenase [Escherichia coli str. K-12 substr. MG1655]	5.2	26762	9	14	69	12	11	14	14	9	9	-1.14286	-0.192645	0.4411	Red
NP_417622.2	protein/nucleic acid deglycase 2 [Escherichia coli str. K-12 substr. MG1655]	5.3	18847	6	6	24	7	4	2	7	2	2	-1.14286	-0.192645	0.778315	Red
NP_415797.1	orotidine-5'-phosphate decarboxylase [Escherichia coli str. K-12 substr. MG1655]	5.8	26333	6	6	39	7	7	7	6	5	7	-1.14286	-0.192645	0.225403	Red
NP_417594.3	tartronate semialdehyde reductase [Escherichia coli str. K-12 substr. MG1655]	5.6	30408	7	9	54	8	12	9	6	10	9	-1.14286	-0.192645	0.476621	Red
NP_414667.4	hypoxanthine phosphoribosyltransferase [Escherichia coli str. K-12 substr. MG1655]	5.1	20102	3	5	9	2	1	2	2	1	1	-1.14286	-0.192645	0.518519	Red
NP_415265.1	Tol-Pal system protein TolQ [Escherichia coli str. K-12 substr. MG1655]	6.5	25581	3	3	9	1	2	2	2	0	2	-1.14286	-0.192645	0.685598	Red
NP_415130.1	pyruvate transporter CstA [Escherichia coli str. K-12 substr. MG1655]	8	75056	5	5	24	6	4	3	2	6	3	-1.14286	-0.192645	0.679833	Red
NP_416261.1	arginine N-succinyltransferase [Escherichia coli str. K-12 substr. MG1655]	6	38431	2	3	9	2	1	2	2	1	1	-1.14286	-0.192645	0.518519	Red
NP_415740.1	sensor histidine kinase NarX [Escherichia coli str. K-12 substr. MG1655]	6.3	67041	2	3	9	3	1	1	4	0	0	-1.14286	-0.192645	0.837691	Red
NP_418121.1	adenine deaminase [Escherichia coli str. K-12 substr. MG1655]	5.2	63699	2	2	9	2	1	2	1	2	1	-1.14286	-0.192645	0.518519	Red
NP_417158.4	DUF883 domain-containing protein YgaM [Escherichia coli str. K-12 substr. MG1655]	8.8	11840	3	4	37	8	6	6	7	6	4	-1.15	-0.201634	0.420396	Red
NP_417399.1	small conductance mechanosensitive channel MscS [Escherichia coli str. K-12 substr. MG1655]	7.9	30877	9	10	37	6	7	7	6	5	6	-1.15	-0.201634	0.101192	Red
NP_418056.1	mannitol-specific PTS enzyme IICBA component [Escherichia coli str. K-12 substr. MG1655]	6	67929	14	18	123	24	23	19	19	17	21	-1.15	-0.201634	0.19746	Red
NP_416635.1	glycine betaine ABC transporter periplasmic binding protein OsmF [Escherichia coli str. K-12 substr. MG1655]	5.8	32589	6	8	37	7	6	7	8	4	5	-1.15	-0.201634	0.496958	Red
NP_416239.1	putative kinase YniA [Escherichia coli str. K-12 substr. MG1655]	5	32438	7	7	37	8	5	7	10	4	3	-1.15	-0.201634	0.703594	Red
NP_416806.1	dihydroneopterin triphosphate 2'-epimerase [Escherichia coli str. K-12 substr. MG1655]	6.5	14073	4	4	22	4	4	4	4	3	3	-1.15385	-0.206451	0.183503	Red
NP_414890.1	S-(hydroxymethyl)glutathione dehydrogenase [Escherichia coli str. K-12 substr. MG1655]	5.8	39334	3	7	22	3	5	4	4	3	3	-1.15385	-0.206451	0.386809	Red
NP_415939.2	DNA-binding transcriptional dual regulator YdcI [Escherichia coli str. K-12 substr. MG1655]	7.8	33381	4	5	22	1	5	6	2	2	6	-1.15385	-0.206451	0.759088	Red
NP_416179.1	riboflavin synthase [Escherichia coli str. K-12 substr. MG1655]	5.6	23430	6	9	35	5	6	8	7	5	4	-1.15789	-0.211504	0.467605	Red
NP_416889.1	glucokinase [Escherichia coli str. K-12 substr. MG1655]	6.1	34701	5	5	35	7	8	4	6	4	6	-1.15789	-0.211504	0.517571	Red
NP_415757.1	fused acetaldehyde-CoA dehydrogenase and iron-dependent alcohol dehydrogenasealdehyde/alcohol dehydrogenase AdhE [Escherichia coli str. K-12 substr. MG1655]	6.3	96067	61	72	1194	217	211	213	236	159	158	-1.15827	-0.211976	0.373908	Red
NP_417400.1	fructose-bisphosphate aldolase class II [Escherichia coli str. K-12 substr. MG1655]	5.5	39123	18	22	307	57	52	56	42	45	55	-1.15862	-0.212408	0.180935	Red
NP_415417.1	putative hydrolase YcaC [Escherichia coli str. K-12 substr. MG1655]	5.2	23086	7	9	85	16	14	16	20	10	9	-1.16667	-0.222392	0.576955	Red
NP_416438.1	lipoprotein YedD [Escherichia coli str. K-12 substr. MG1655]	4.9	14974	6	7	46	7	9	9	10	5	6	-1.16667	-0.222392	0.48732	Red
NP_416279.1	putative oxidoreductase YdjA [Escherichia coli str. K-12 substr. MG1655]	6.3	20046	7	12	46	9	8	8	7	6	8	-1.16667	-0.222392	0.133583	Red
NP_418300.1	DNA polymerase I [Escherichia coli str. K-12 substr. MG1655]	5.4	103054	31	51	228	40	46	37	41	31	33	-1.16667	-0.222392	0.213226	Red
NP_417642.1	Sec translocon subunit SecG [Escherichia coli str. K-12 substr. MG1655]	6.1	11358	2	2	20	3	4	4	3	3	3	-1.16667	-0.222392	0.183503	Red
NP_417795.1	bacterioferritin [Escherichia coli str. K-12 substr. MG1655]	4.7	18483	8	8	59	11	11	10	11	8	8	-1.16667	-0.222392	0.232151	Red
NP_416921.4	oxidoreductase UcpA [Escherichia coli str. K-12 substr. MG1655]	5.1	27832	8	10	72	13	12	14	9	12	12	-1.16667	-0.222392	0.175936	Red
NP_414925.1	nucleoside phosphorylase PpnP [Escherichia coli str. K-12 substr. MG1655]	4.5	10228	2	2	7	2	1	1	2	0	1	-1.16667	-0.222392	0.64945	Red
NP_417015.1	alpha2-macroglobulin [Escherichia coli str. K-12 substr. MG1655]	5.3	181473	24	36	85	17	14	15	13	11	15	-1.16667	-0.222392	0.188451	Red
NP_418601.1	23S rRNA 2'-O-ribose G2251 methyltransferase [Escherichia coli str. K-12 substr. MG1655]	6.2	26540	3	8	7	1	2	1	2	0	1	-1.16667	-0.222392	0.64945	Red
NP_417814.1	putative phosphoribulokinase [Escherichia coli str. K-12 substr. MG1655]	6.2	32323	3	4	7	2	1	1	0	2	1	-1.16667	-0.222392	0.64945	Red
NP_414944.1	HNH nuclease family protein YajD [Escherichia coli str. K-12 substr. MG1655]	6.1	13355	2	2	7	1	1	2	0	1	2	-1.16667	-0.222392	0.64945	Red
NP_416321.1	N(6)-L-threonylcarbamoyladenine synthase, TsaB subunit [Escherichia coli str. K-12 substr. MG1655]	5	25165	2	2	7	2	1	1	1	0	2	-1.16667	-0.222392	0.64945	Red
NP_417702.1	serine endoprotease [Escherichia coli str. K-12 substr. MG1655]	5.4	37558	2	4	7	3	1	0	0	2	1	-1.16667	-0.222392	0.770026	Red
NP_417602.4	N-acetyl-D-galactosamine specific PTS enzyme IIB component [Escherichia coli str. K-12 substr. MG1655]	5.5	17075	2	2	7	1	2	1	1	1	1	-1.16667	-0.222392	0.42265	Red
NP_415778.3	fused indole-3-glycerol phosphate synthase/phosphoribosylanthranilate isomerase [Escherichia coli str. K-12 substr. MG1655]	5.5	49461	2	3	7	2	1	1	2	1	0	-1.16667	-0.222392	0.64945	Red
NP_415843.2	putative hydrolase YcjY [Escherichia coli str. K-12 substr. MG1655]	5	33637	2	2	7	1	1	2	2	0	1	-1.16667	-0.222392	0.64945	Red
NP_418007.3	biotin sulfoxide reductase [Escherichia coli str. K-12 substr. MG1655]	5.6	85796	3	7	7	2	1	1	0	1	2	-1.16667	-0.222392	0.64945	Red
NP_415916.1	phenylacetate-CoA ligase [Escherichia coli str. K-12 substr. MG1655]	6.2	48922	2	4	7	0	2	2	1	1	1	-1.16667	-0.222392	0.666667	Red
NP_417597.1	GarD [Escherichia coli str. K-12 substr. MG1655]	5.4	56366	2	4	7	1	2	1	0	1	2	-1.16667	-0.222392	0.64945	Red
NP_417002.1	GMP synthetase [Escherichia coli str. K-12 substr. MG1655]	5.2	58642	28	32	289	53	47	56	44	40	49	-1.16912	-0.22542	0.107801	Red
NP_417862.1	phosphoenolpyruvate carboxykinase (ATP) [Escherichia coli str. K-12 substr. MG1655]	5.5	59606	37	41	647	111	120	118	88	105	105	-1.16944	-0.225812	0.0769385	Red
NP_418493.1	acetyl-CoA synthetase (AMP-forming) [Escherichia coli str. K-12 substr. MG1655]	5.5	72048	33	35	556	100	100	100	73	92	91	-1.16988	-0.226366	0.140717	Red
NP_416636.1	beta-D-glucoside glucohydrolase, periplasmic [Escherichia coli str. K-12 substr. MG1655]	5.9	83407	14	21	83	17	19	9	12	11	15	-1.17073	-0.22741	0.535555	Red
NP_415896.1	putative pyruvate-flavodoxin oxidoreductase [Escherichia coli str. K-12 substr. MG1655]	5.5	128743	20	29	133	24	24	24	29	18	14	-1.17188	-0.228819	0.499483	Red
NP_415280.3	UDP-glucose 4-epimerase [Escherichia coli str. K-12 substr. MG1655]	5.9	37242	8	8	57	8	8	15	9	6	11	-1.17241	-0.229482	0.582954	Red
NP_418045.4	aldehyde dehydrogenase B [Escherichia coli str. K-12 substr. MG1655]	5.4	56270	17	19	179	36	29	32	31	27	24	-1.17647	-0.234465	0.156159	Red
NP_416907.1	cell division protein ZipA [Escherichia coli str. K-12 substr. MG1655]	5.6	36452	5	6	31	7	4	6	3	6	5	-1.17647	-0.234465	0.467605	Red
NP_415644.1	spermidine preferential ABC transporter ATP binding subunit [Escherichia coli str. K-12 substr. MG1655]	5.2	43001	8	10	55	11	9	10	7	9	9	-1.17857	-0.237039	0.133233	Red
NP_415017.1	Cu(+) exporting P-type ATPase [Escherichia coli str. K-12 substr. MG1655]	5.4	87818	19	20	79	15	15	13	22	6	8	-1.17949	-0.23816	0.689589	Red
NP_417074.1	stress-induced alternate pyruvate formate-lyase subunit [Escherichia coli str. K-12 substr. MG1655]	5.1	14275	4	6	18	2	4	4	2	3	3	-1.18182	-0.241008	0.438193	Red
NP_417274.1	7-cyano-7-deazaguanine reductase [Escherichia coli str. K-12 substr. MG1655]	5.7	32567	7	9	18	4	2	4	5	0	3	-1.18182	-0.241008	0.706485	Red
NP_415534.1	fused DNA-binding transcriptional repressor/proline dehydrogenase/1-pyrroline-5-carboxylate dehydrogenase PutA [Escherichia coli str. K-12 substr. MG1655]	5.7	143725	58	66	699	105	142	132	131	92	97	-1.18266	-0.242038	0.299797	Red
NP_415467.1	6-N-hydroxylaminopurine resistance protein [Escherichia coli str. K-12 substr. MG1655]	7.6	40619	8	11	53	10	10	9	7	8	9	-1.18519	-0.245112	0.0824417	Red
NP_414953.2	1-deoxyxylulose-5-phosphate synthase YajO [Escherichia coli str. K-12 substr. MG1655]	5.2	36398	10	16	64	15	10	10	13	7	9	-1.1875	-0.247928	0.456292	Red
NP_415605.2	m(7)GTP pyrophosphatase [Escherichia coli str. K-12 substr. MG1655]	5.9	21677	6	8	29	6	4	6	8	2	3	-1.1875	-0.247928	0.653249	Red
NP_415894.4	universal stress protein F [Escherichia coli str. K-12 substr. MG1655]	5.6	16007	4	4	29	6	6	4	6	4	3	-1.1875	-0.247928	0.420396	Red
NP_415645.1	peptidase T [Escherichia coli str. K-12 substr. MG1655]	5.4	44895	13	13	86	21	12	14	16	13	10	-1.19048	-0.251539	0.463417	Red
NP_415924.1	pyridoxal reductase [Escherichia coli str. K-12 substr. MG1655]	5.3	30687	9	10	40	7	3	12	7	5	6	-1.19048	-0.251539	0.662719	Red
NP_416738.1	ribonucleoside-diphosphate reductase 1 subunit beta [Escherichia coli str. K-12 substr. MG1655]	4.7	43490	8	11	51	11	7	10	8	6	9	-1.19231	-0.253757	0.331352	Red
NP_418656.1	metalloprotease subunit TldE [Escherichia coli str. K-12 substr. MG1655]	5.4	48339	18	22	119	25	21	19	22	17	15	-1.19298	-0.254573	0.251933	Red
NP_417766.1	30S ribosomal subunit protein S14 [Escherichia coli str. K-12 substr. MG1655]	11.2	11573	6	6	38	7	8	6	5	6	6	-1.2	-0.263034	0.133583	Red
NP_416152.1	glutathione S-transferase GstA [Escherichia coli str. K-12 substr. MG1655]	5.8	22854	9	12	71	15	14	10	11	11	10	-1.2	-0.263034	0.263694	Red
NP_418648.1	galactofuranose ABC transporter periplasmic binding protein [Escherichia coli str. K-12 substr. MG1655]	6.7	34323	10	11	82	19	15	11	13	13	11	-1.2	-0.263034	0.368501	Red
NP_416306.2	DUF488 domain-containing protein YeaO [Escherichia coli str. K-12 substr. MG1655]	6.3	13378	3	4	5	0	1	2	1	1	0	-1.2	-0.263034	0.64945	Red
NP_417180.1	NMN aminohydrolase [Escherichia coli str. K-12 substr. MG1655]	5.1	17571	3	5	16	2	3	4	1	3	3	-1.2	-0.263034	0.492572	Red
NP_414986.1	acyl-CoA thioesterase II [Escherichia coli str. K-12 substr. MG1655]	6.2	31946	4	5	27	5	5	5	3	4	5	-1.2	-0.263034	0.225403	Red
NP_415330.1	L-glutamine ABC transporter ATP binding subunit [Escherichia coli str. K-12 substr. MG1655]	6.1	26714	3	7	16	3	3	3	3	1	3	-1.2	-0.263034	0.42265	Red
NP_415481.1	PF03733 family inner membrane protein YccF [Escherichia coli str. K-12 substr. MG1655]	9.4	16265	3	3	5	1	1	1	1	1	0	-1.2	-0.263034	0.42265	Red
NP_416036.1	trans-aconitate 2-methyltransferase [Escherichia coli str. K-12 substr. MG1655]	4.9	28987	4	5	16	6	2	1	4	2	1	-1.2	-0.263034	0.729149	Red
NP_417615.1	16S rRNA 2'-O-ribose C1402 methyltransferase [Escherichia coli str. K-12 substr. MG1655]	5.8	31329	4	4	5	0	1	2	0	0	2	-1.2	-0.263034	0.72503	Red
NP_415307.1	Bax1-I family protein YbhL [Escherichia coli str. K-12 substr. MG1655]	9.6	25885	2	2	5	1	2	0	0	1	1	-1.2	-0.263034	0.64945	Red
NP_416590.1	lipid kinase YegS [Escherichia coli str. K-12 substr. MG1655]	4.7	32018	2	4	5	1	0	2	1	0	1	-1.2	-0.263034	0.64945	Red
NP_416384.1	carboxy-S-adenosyl-L-methionine synthase [Escherichia coli str. K-12 substr. MG1655]	5.4	27759	2	6	5	1	2	0	1	1	0	-1.2	-0.263034	0.64945	Red
NP_416852.1	bactoprenol glucosyl transferase [Escherichia coli str. K-12 substr. MG1655]	7.8	34614	2	2	5	0	1	2	0	1	1	-1.2	-0.263034	0.64945	Red
NP_417919.1	cell division protein FtsX [Escherichia coli str. K-12 substr. MG1655]	9.1	38519	2	5	5	1	1	1	2	0	0	-1.2	-0.263034	0.666667	Red
NP_416935.1	ethanolamine ammonia-lyase subunit beta [Escherichia coli str. K-12 substr. MG1655]	6.4	31761	2	4	5	1	1	1	2	0	0	-1.2	-0.263034	0.666667	Red
NP_417277.1	L-serine deaminase II [Escherichia coli str. K-12 substr. MG1655]	5.5	48721	3	6	16	0	4	5	1	3	3	-1.2	-0.263034	0.71832	Red
NP_415766.1	K(+) channel Kch [Escherichia coli str. K-12 substr. MG1655]	6.1	46033	2	5	5	1	1	1	0	1	1	-1.2	-0.263034	0.42265	Red
NP_418457.1	maltose ABC transporter membrane subunit MalF [Escherichia coli str. K-12 substr. MG1655]	8.5	56977	2	2	16	3	3	3	2	3	2	-1.2	-0.263034	0.183503	Red
NP_417661.1	intermembrane phospholipid transport system, integral membrane subunit MlaE [Escherichia coli str. K-12 substr. MG1655]	10	27845	2	3	5	2	1	0	0	1	1	-1.2	-0.263034	0.64945	Red
YP_026251.1	ATP-dependent DNA helicase Rep [Escherichia coli str. K-12 substr. MG1655]	6.8	76976	2	5	5	1	1	1	1	0	1	-1.2	-0.263034	0.42265	Red
NP_415318.1	ATP-dependent RNA helicase RhlE [Escherichia coli str. K-12 substr. MG1655]	10.1	49959	1	3	5	1	2	0	1	1	0	-1.2	-0.263034	0.64945	Red
NP_416768.4	isochorismate synthase MenF [Escherichia coli str. K-12 substr. MG1655]	6.6	48734	2	2	5	1	1	1	1	0	1	-1.2	-0.263034	0.42265	Red
NP_417266.1	sensor histidine kinase BarA [Escherichia coli str. K-12 substr. MG1655]	5.4	102388	2	3	5	1	1	1	1	0	1	-1.2	-0.263034	0.42265	Red
NP_415957.1	putative ABC transporter periplasmic binding protein/polyhydroxybutyrate synthase [Escherichia coli str. K-12 substr. MG1655]	7	42268	16	19	124	25	20	23	22	16	18	-1.20339	-0.267104	0.15757	Red
NP_415392.1	pyruvate oxidase [Escherichia coli str. K-12 substr. MG1655]	5.9	61972	24	30	197	39	32	37	35	26	28	-1.20652	-0.270854	0.143696	Red
NP_415474.1	beta-hydroxyacyl-acyl carrier protein dehydratase/isomerase [Escherichia coli str. K-12 substr. MG1655]	6.1	18957	9	10	89	15	16	18	12	14	14	-1.2093	-0.274175	0.0576381	Red
YP_025308.1	catalase HPII [Escherichia coli str. K-12 substr. MG1655]	5.5	84110	33	37	363	73	70	56	66	46	52	-1.20958	-0.274507	0.215254	Red
NP_415011.1	putative transporter YbaL [Escherichia coli str. K-12 substr. MG1655]	5	59385	7	8	36	8	5	7	6	4	6	-1.21053	-0.275634	0.298808	Red
NP_417311.1	putative NADP(H)-dependent aldo-keto reductase Tas [Escherichia coli str. K-12 substr. MG1655]	6.3	38476	12	12	67	13	11	13	11	7	12	-1.21212	-0.277534	0.264184	Red
NP_418169.1	quinone reductase [Escherichia coli str. K-12 substr. MG1655]	5	20363	6	8	56	11	12	8	10	9	6	-1.21429	-0.280108	0.304559	Red
NP_418223.1	peptidyl-prolyl cis-trans isomerase C [Escherichia coli str. K-12 substr. MG1655]	9.2	10225	4	4	25	4	3	7	4	3	4	-1.21429	-0.280108	0.496958	Red
NP_417745.1	peptide deformylase [Escherichia coli str. K-12 substr. MG1655]	5.2	19316	4	6	25	5	5	4	5	3	3	-1.21429	-0.280108	0.273893	Red
NP_415430.1	cytidylate kinase [Escherichia coli str. K-12 substr. MG1655]	5.6	24731	5	7	25	6	4	4	3	4	4	-1.21429	-0.280108	0.273893	Red
NP_417501.1	putative quinol monooxygenase YgiN [Escherichia coli str. K-12 substr. MG1655]	5.8	11525	2	3	14	2	3	3	2	2	2	-1.22222	-0.289507	0.183503	Red
NP_418346.2	6-hydroxyaminopurine reductase [Escherichia coli str. K-12 substr. MG1655]	5.7	25327	6	7	34	6	7	6	5	4	6	-1.22222	-0.289507	0.133583	Red
NP_415279.1	galactose-1-phosphate uridylyltransferase [Escherichia coli str. K-12 substr. MG1655]	6	39621	4	7	14	4	2	2	0	4	2	-1.22222	-0.289507	0.64945	Red
NP_418813.1	DNA-binding transcriptional dual regulator Rob [Escherichia coli str. K-12 substr. MG1655]	6.7	33124	6	7	52	10	7	12	8	7	8	-1.23077	-0.29956	0.300922	Red
NP_416193.1	L,D-transpeptidase LdtE [Escherichia coli str. K-12 substr. MG1655]	9.4	36060	10	11	59	13	10	10	11	8	7	-1.24138	-0.311944	0.212161	Red
NP_416364.1	KHG/KDPG aldolase [Escherichia coli str. K-12 substr. MG1655]	5.6	22270	8	9	77	11	17	15	9	12	13	-1.24324	-0.314109	0.241517	Red
NP_414755.1	periplasmic chaperone, inhibitor of vertebrate C-type lysozyme [Escherichia coli str. K-12 substr. MG1655]	6.3	16861	7	8	21	2	6	4	5	2	2	-1.25	-0.321928	0.54911	Red
NP_418348.1	DNA-binding transcriptional dual regulator CpxR [Escherichia coli str. K-12 substr. MG1655]	5.4	26296	7	9	30	6	8	3	5	5	3	-1.25	-0.321928	0.46927	Red
NP_418643.1	gamma-glutamylamine cyclotransferase family protein YtfP [Escherichia coli str. K-12 substr. MG1655]	6.4	12858	3	3	12	2	2	3	2	1	2	-1.25	-0.321928	0.2302	Red
NP_415646.4	50S ribosomal protein L16-arginine 3-hydroxylase [Escherichia coli str. K-12 substr. MG1655]	4.7	42552	4	5	21	4	4	4	4	2	3	-1.25	-0.321928	0.225403	Red
NP_417571.1	PF13997 family protein YqjK [Escherichia coli str. K-12 substr. MG1655]	11.9	11803	2	2	3	1	1	0	1	0	0	-1.25	-0.321928	0.518519	Red
NP_417063.1	signal peptidase I [Escherichia coli str. K-12 substr. MG1655]	6.8	35937	3	6	12	3	1	3	1	1	3	-1.25	-0.321928	0.518519	Red
NP_417805.4	DNA-binding transcriptional regulator YheO [Escherichia coli str. K-12 substr. MG1655]	5.4	26804	3	3	12	2	3	2	2	1	2	-1.25	-0.321928	0.2302	Red
NP_415331.1	L-glutamine ABC transporter membrane subunit [Escherichia coli str. K-12 substr. MG1655]	10.2	24349	3	4	12	3	1	3	1	2	2	-1.25	-0.321928	0.438193	Red
NP_416662.1	DNA-binding transcriptional regulator YeiE [Escherichia coli str. K-12 substr. MG1655]	6.1	32703	3	4	3	1	1	0	0	1	0	-1.25	-0.321928	0.518519	Red
YP_026267.1	phosphosugar phosphatase YigL [Escherichia coli str. K-12 substr. MG1655]	5.2	29689	3	4	3	1	1	0	0	0	1	-1.25	-0.321928	0.518519	Red
NP_418264.4	putative thioesterase YigI [Escherichia coli str. K-12 substr. MG1655]	6.4	17152	2	3	3	1	1	0	1	0	0	-1.25	-0.321928	0.518519	Red
NP_416641.1	putative oxidoreductase YohF [Escherichia coli str. K-12 substr. MG1655]	5.1	26934	4	5	3	1	1	0	1	0	0	-1.25	-0.321928	0.518519	Red
NP_417906.1	glycerophosphodiester phosphodiesterase UgpQ [Escherichia coli str. K-12 substr. MG1655]	6.1	27392	2	3	3	0	1	1	1	0	0	-1.25	-0.321928	0.518519	Red
NP_414734.1	sensor lipoprotein NlpE [Escherichia coli str. K-12 substr. MG1655]	5	25828	1	3	3	1	1	0	1	0	0	-1.25	-0.321928	0.518519	Red
NP_416262.1	succinylornithine transaminase [Escherichia coli str. K-12 substr. MG1655]	5.9	43638	18	19	170	36	27	32	27	24	24	-1.25641	-0.329308	0.110827	Red
NP_415252.1	succinate:quinone oxidoreductase, iron-sulfur cluster binding protein [Escherichia coli str. K-12 substr. MG1655]	6.3	26752	16	16	220	40	39	44	27	36	34	-1.26	-0.333424	0.0659475	Red
NP_415715.1	periplasmic trehalase [Escherichia coli str. K-12 substr. MG1655]	5.6	63597	15	20	157	30	31	27	26	18	25	-1.26389	-0.33787	0.111923	Red
NP_418482.1	UvrABC excision nuclease subunit A [Escherichia coli str. K-12 substr. MG1655]	6.2	103803	18	22	146	26	28	28	24	18	22	-1.26866	-0.343302	0.0621469	Red
NP_416296.1	MltA-interacting protein [Escherichia coli str. K-12 substr. MG1655]	5.5	27813	7	8	53	9	12	9	7	8	8	-1.26923	-0.343954	0.134059	Red
NP_418588.1	NAD(P)HX epimerase/NAD(P)HX dehydratase [Escherichia coli str. K-12 substr. MG1655]	6	54616	7	10	44	7	10	8	8	7	4	-1.27273	-0.347923	0.256709	Red
NP_418473.3	tRNA-dihydrouridine synthase A [Escherichia coli str. K-12 substr. MG1655]	6.1	38443	5	6	19	2	6	3	3	3	2	-1.27273	-0.347923	0.496958	Red
NP_417997.1	dipeptide ABC transporter ATP binding subunit DppF [Escherichia coli str. K-12 substr. MG1655]	9	37536	9	13	60	11	11	12	9	11	6	-1.27586	-0.351472	0.203419	Red
NP_417028.1	Nus factor SuhB [Escherichia coli str. K-12 substr. MG1655]	6.4	29154	10	11	83	14	14	19	10	10	16	-1.28205	-0.358454	0.23398	Red
NP_418097.2	dUTP diphosphatase [Escherichia coli str. K-12 substr. MG1655]	5	16276	2	3	10	2	3	1	0	2	2	-1.28571	-0.36257	0.492572	Red
NP_417629.1	putative luciferase-like monooxygenase YhbW [Escherichia coli str. K-12 substr. MG1655]	6	37106	5	7	26	7	3	5	3	3	5	-1.28571	-0.36257	0.386809	Red
NP_415191.1	CorC-HlyC family protein YbeX [Escherichia coli str. K-12 substr. MG1655]	4.6	33278	3	5	10	1	2	3	3	1	0	-1.28571	-0.36257	0.566567	Red
NP_418403.1	UDP-N-acetylenolpyruvoylglucosamine reductase [Escherichia coli str. K-12 substr. MG1655]	5.8	37827	2	4	10	2	2	2	1	2	1	-1.28571	-0.36257	0.183503	Red
NP_418185.1	L-glutamine--D-fructose-6-phosphate aminotransferase [Escherichia coli str. K-12 substr. MG1655]	5.6	66853	27	33	264	51	44	54	39	37	39	-1.28814	-0.365284	0.0558316	Red
NP_418057.1	mannitol-1-phosphate 5-dehydrogenase [Escherichia coli str. K-12 substr. MG1655]	5.4	41113	13	16	113	21	21	22	19	17	13	-1.28846	-0.365649	0.100397	Red
NP_417984.1	peptidase M16 family protein YhjJ [Escherichia coli str. K-12 substr. MG1655]	5.7	55493	7	12	33	8	5	6	3	8	3	-1.29412	-0.371969	0.4411	Red
NP_418543.1	alpha-galactosidase [Escherichia coli str. K-12 substr. MG1655]	5.5	50624	4	7	33	5	8	6	6	4	4	-1.29412	-0.371969	0.211299	Red
NP_418186.1	fused N-acetylglucosamine-1-phosphate uridyltransferase and glucosamine-1-phosphate acetyltransferase [Escherichia coli str. K-12 substr. MG1655]	6.1	49160	11	15	56	12	9	11	9	6	9	-1.2963	-0.374396	0.117217	Red
NP_417981.2	AsmA family protein YhjG [Escherichia coli str. K-12 substr. MG1655]	8.7	74411	14	22	79	19	10	16	17	10	7	-1.2973	-0.375509	0.408815	Red
NP_416993.2	uracil phosphoribosyltransferase [Escherichia coli str. K-12 substr. MG1655]	5.3	22519	10	12	116	19	25	22	19	17	14	-1.30189	-0.380604	0.0797087	Red
NP_418584.1	phosphatidylserine decarboxylase proenzyme [Escherichia coli str. K-12 substr. MG1655]	5.5	35912	5	5	24	5	3	6	5	2	3	-1.30769	-0.387023	0.345271	Red
NP_415567.1	osmoregulated periplasmic glucans biosynthesis protein H [Escherichia coli str. K-12 substr. MG1655]	8.9	96875	6	12	31	8	6	4	5	5	3	-1.3125	-0.392317	0.294909	Red
NP_418475.1	putative quinone oxidoreductase 1 [Escherichia coli str. K-12 substr. MG1655]	8.4	35151	10	15	45	12	6	8	8	5	6	-1.31818	-0.398549	0.323478	Red
NP_416525.1	histidinol-phosphate aminotransferase [Escherichia coli str. K-12 substr. MG1655]	5	39335	13	17	50	11	8	10	7	7	7	-1.33333	-0.415037	0.0941784	Red
NP_418162.1	5-carboxymethylaminomethyluridine-tRNA synthase GTPase subunit [Escherichia coli str. K-12 substr. MG1655]	4.9	49201	10	16	57	8	13	12	8	9	7	-1.33333	-0.415037	0.179097	Red
NP_416198.2	Fe-S cluster scaffold complex subunit SufB [Escherichia coli str. K-12 substr. MG1655]	5.1	54711	13	17	50	9	10	10	10	5	6	-1.33333	-0.415037	0.219259	Red
NP_418655.1	putative ribosome biogenesis factor YjgA [Escherichia coli str. K-12 substr. MG1655]	5.3	21346	4	6	22	6	5	2	1	4	4	-1.33333	-0.415037	0.443305	Red
YP_588470.1	protein YibT [Escherichia coli str. K-12 substr. MG1655]	9.4	7990	2	2	8	3	1	1	2	0	1	-1.33333	-0.415037	0.492572	Red
NP_414821.1	DUF1440 domain-containing inner membrane protein YagU [Escherichia coli str. K-12 substr. MG1655]	6.5	22952	4	4	1	0	0	1	0	0	0	-1.33333	-0.415037	0.42265	Red
NP_416128.1	fumarase C [Escherichia coli str. K-12 substr. MG1655]	6.1	50457	7	13	50	12	9	8	9	4	8	-1.33333	-0.415037	0.245661	Red
NP_418535.1	osmolyte:H(+) symporter ProP [Escherichia coli str. K-12 substr. MG1655]	6.8	54810	6	8	15	3	2	4	2	2	2	-1.33333	-0.415037	0.225403	Red
NP_417279.2	L-1,2-propanediol oxidoreductase [Escherichia coli str. K-12 substr. MG1655]	5.1	40488	3	7	22	6	2	5	2	3	4	-1.33333	-0.415037	0.393854	Red
NP_418292.1	protoporphyrinogen oxidase [Escherichia coli str. K-12 substr. MG1655]	9.7	21213	3	4	1	0	1	0	0	0	0	-1.33333	-0.415037	0.42265	Red
NP_416427.1	cystine ABC transporter ATP binding subunit [Escherichia coli str. K-12 substr. MG1655]	8.9	27660	4	5	1	0	1	0	0	0	0	-1.33333	-0.415037	0.42265	Red
NP_415343.1	sugar phosphatase YbiV [Escherichia coli str. K-12 substr. MG1655]	5.9	30394	2	2	1	0	1	0	0	0	0	-1.33333	-0.415037	0.42265	Red
YP_026291.2	putative metal-dependent hydrolase YjjV [Escherichia coli str. K-12 substr. MG1655]	6.1	28891	3	4	1	0	0	1	0	0	0	-1.33333	-0.415037	0.42265	Red
NP_417889.1	limit dextrin alpha-1,6-glucohydrolase [Escherichia coli str. K-12 substr. MG1655]	5.6	73530	4	4	8	1	1	3	2	0	1	-1.33333	-0.415037	0.492572	Red
NP_417896.1	quercetin 2,3-dioxygenase [Escherichia coli str. K-12 substr. MG1655]	5.2	26263	2	2	8	3	0	2	2	1	0	-1.33333	-0.415037	0.566567	Red
NP_418180.1	negative regulator of the pho regulon [Escherichia coli str. K-12 substr. MG1655]	5.1	27400	3	5	1	1	0	0	0	0	0	-1.33333	-0.415037	0.42265	Red
NP_418632.1	NAD(P)H:quinone oxidoreductase [Escherichia coli str. K-12 substr. MG1655]	5.3	29715	2	3	1	0	1	0	0	0	0	-1.33333	-0.415037	0.42265	Red
NP_416153.1	pyridoxal kinase 2 [Escherichia coli str. K-12 substr. MG1655]	6	31302	2	2	1	0	0	1	0	0	0	-1.33333	-0.415037	0.42265	Red
NP_417986.4	c-di-GMP phosphodiesterase PdeK [Escherichia coli str. K-12 substr. MG1655]	6.1	74333	2	3	1	1	0	0	0	0	0	-1.33333	-0.415037	0.42265	Red
NP_417573.1	glutathionyl-hydroquinone reductase YqjG [Escherichia coli str. K-12 substr. MG1655]	6	37363	8	13	55	13	10	9	10	5	8	-1.34615	-0.428843	0.189302	Red
NP_418788.1	16S rRNA m(2)G1207 methyltransferase [Escherichia coli str. K-12 substr. MG1655]	6	37601	7	11	27	7	4	5	4	3	4	-1.35714	-0.440573	0.190798	Red
NP_415966.6	NADPH-dependent curcumin/dihydrocurcumin reductase [Escherichia coli str. K-12 substr. MG1655]	5.5	37586	12	13	53	11	8	12	8	8	6	-1.36	-0.443607	0.113464	Red
NP_417664.1	D-arabinose 5-phosphate isomerase KdsD [Escherichia coli str. K-12 substr. MG1655]	6.2	35173	4	5	20	4	3	5	3	2	3	-1.36364	-0.447459	0.133583	Red
NP_418048.1	selenocysteine synthase [Escherichia coli str. K-12 substr. MG1655]	6	50575	5	11	20	5	3	4	2	2	4	-1.36364	-0.447459	0.206526	Red
NP_416664.1	endonuclease IV [Escherichia coli str. K-12 substr. MG1655]	5.4	31460	3	4	13	2	3	3	1	3	1	-1.375	-0.459432	0.273893	Red
NP_416693.1	lipopolysaccharide signal transducer LapC [Escherichia coli str. K-12 substr. MG1655]	9.1	67254	3	5	13	4	2	2	2	2	1	-1.375	-0.459432	0.273893	Red
NP_416781.1	NADH:quinone oxidoreductase subunit L [Escherichia coli str. K-12 substr. MG1655]	8.3	66394	2	2	13	5	1	2	2	2	1	-1.375	-0.459432	0.496958	Red
NP_416660.1	iron-catecholate outer membrane transporter CirA [Escherichia coli str. K-12 substr. MG1655]	5.1	73850	51	60	75	3	18	23	12	8	11	-1.38235	-0.467126	0.548018	Red
NP_415799.1	osmotically-inducible lipoprotein OsmB [Escherichia coli str. K-12 substr. MG1655]	10	6944	2	2	18	4	3	4	5	1	1	-1.4	-0.485427	0.424443	Red
NP_415385.1	L-arginine ABC transporter ATP binding subunit [Escherichia coli str. K-12 substr. MG1655]	6.2	27005	5	6	18	3	4	4	3	1	3	-1.4	-0.485427	0.17342	Red
NP_416995.1	phosphoribosylglycinamide formyltransferase 1 [Escherichia coli str. K-12 substr. MG1655]	5.5	23224	4	5	6	0	2	2	0	0	2	-1.4	-0.485427	0.518519	Red
NP_414918.4	phosphate starvation-inducible protein PsiF [Escherichia coli str. K-12 substr. MG1655]	9.8	11679	2	2	6	2	1	1	0	1	1	-1.4	-0.485427	0.2302	Red
YP_026272.1	3-ketoacyl-CoA thiolase [Escherichia coli str. K-12 substr. MG1655]	6.3	40850	8	9	42	12	6	7	5	8	4	-1.4	-0.485427	0.304422	Red
NP_418143.2	DUF1375 domain-containing putative lipoprotein YidQ [Escherichia coli str. K-12 substr. MG1655]	5.7	11818	2	2	6	0	2	2	1	0	1	-1.4	-0.485427	0.438193	Red
NP_416055.1	PF02464 family protein YdeJ [Escherichia coli str. K-12 substr. MG1655]	4.7	18309	3	4	6	3	1	0	1	0	1	-1.4	-0.485427	0.538386	Red
NP_415572.1	lauroyl acyltransferase [Escherichia coli str. K-12 substr. MG1655]	9.8	35383	1	4	6	2	1	1	1	1	0	-1.4	-0.485427	0.2302	Red
NP_416780.1	NADH:quinone oxidoreductase subunit M [Escherichia coli str. K-12 substr. MG1655]	8.6	56487	2	2	6	1	2	1	1	0	1	-1.4	-0.485427	0.2302	Red
NP_416359.1	oligopeptidase B [Escherichia coli str. K-12 substr. MG1655]	5.7	79440	1	3	6	1	1	2	0	1	1	-1.4	-0.485427	0.2302	Red
NP_415100.1	exopolysaccharide secretion system outer membrane protein NfrA [Escherichia coli str. K-12 substr. MG1655]	6.5	111240	2	3	6	1	1	2	0	2	0	-1.4	-0.485427	0.438193	Red
NP_417527.1	putative signal transduction protein (SH3 domain) [Escherichia coli str. K-12 substr. MG1655]	9.1	23062	6	8	35	7	6	8	5	3	6	-1.41176	-0.4975	0.102068	Red
NP_418301.3	GTP-binding protein YihA [Escherichia coli str. K-12 substr. MG1655]	6.9	23546	6	6	45	11	9	7	6	6	6	-1.42857	-0.514573	0.12169	Red
NP_418491.1	acetate/glycolate:cation symporter [Escherichia coli str. K-12 substr. MG1655]	9.4	59158	5	5	28	6	6	5	3	3	5	-1.42857	-0.514573	0.0764504	Red
YP_026208.1	phospholipid transport factor YhdP [Escherichia coli str. K-12 substr. MG1655]	5.4	138967	5	9	11	2	3	2	1	1	2	-1.42857	-0.514573	0.101192	Red
NP_415995.4	ethanol dehydrogenase/alcohol dehydrogenase [Escherichia coli str. K-12 substr. MG1655]	5.9	35357	7	7	43	7	11	8	11	3	3	-1.45	-0.536053	0.385879	Red
NP_417640.1	argininosuccinate synthetase [Escherichia coli str. K-12 substr. MG1655]	5.2	49867	26	29	195	42	30	44	32	24	23	-1.45122	-0.537266	0.0879652	Red
NP_414945.1	nucleoside-specific channel-forming protein Tsx [Escherichia coli str. K-12 substr. MG1655]	5.1	33568	4	7	26	6	5	5	2	4	4	-1.46154	-0.547488	0.0764504	Red
NP_418642.1	translocation and assembly module subunit TamB [Escherichia coli str. K-12 substr. MG1655]	4.9	136695	13	26	73	16	12	16	16	6	7	-1.46875	-0.554589	0.253066	Red
NP_417963.4	starvation lipoprotein [Escherichia coli str. K-12 substr. MG1655]	6.8	20951	7	7	96	21	19	18	20	9	9	-1.4878	-0.573185	0.205958	Red
YP_026284.1	bacteriolytic entericidin B lipoprotein [Escherichia coli str. K-12 substr. MG1655]	7.9	4807	1	1	94	18	19	18	12	14	13
NP_418193.1	ATP synthase Fo complex subunit c [Escherichia coli str. K-12 substr. MG1655]	4.4	8250	1	1	21	2	5	4	3	4	3
NP_416511.4	PTS system regulator TmaR [Escherichia coli str. K-12 substr. MG1655]	9.3	12770	1	2	8	0	0	1	2	2	3
YP_588473.1	putative lipoprotein YifL [Escherichia coli str. K-12 substr. MG1655]	8.9	7173	1	2	8	1	1	2	1	1	2
NP_415569.4	acidic protein MsyB [Escherichia coli str. K-12 substr. MG1655]	3.6	14250	1	1	12	2	2	2	2	2	2
NP_417107.2	outer membrane protein assembly factor BamE [Escherichia coli str. K-12 substr. MG1655]	8.7	12294	1	1	13	3	1	2	3	2	2
NP_416999.1	nickel/cobalt stress response protein YfgG [Escherichia coli str. K-12 substr. MG1655]	11.9	7457	1	1	7	2	1	1	1	1	1
NP_415250.1	succinate:quinone oxidoreductase, membrane protein SdhD [Escherichia coli str. K-12 substr. MG1655]	8.1	12859	1	1	23	4	4	4	4	4	3
NP_418481.1	PF04237 family protein YjbR [Escherichia coli str. K-12 substr. MG1655]	6.1	13511	1	1	9	2	2	1	2	1	1
NP_416332.1	mannose-specific PTS enzyme IIC component [Escherichia coli str. K-12 substr. MG1655]	5	27618	1	1	22	4	4	4	3	4	3
YP_009518771.1	protein YmiC [Escherichia coli str. K-12 substr. MG1655]	6.5	3820	1	1	0	0	0	0	0	0	0
NP_416168.1	lactoylglutathione lyase [Escherichia coli str. K-12 substr. MG1655]	5	14911	1	1	8	1	1	1	1	2	2
NP_416610.4	periplasmic protein involved in nickel/cobalt export [Escherichia coli str. K-12 substr. MG1655]	6.8	12458	1	1	6	0	2	0	2	0	2
NP_417176.1	carbon storage regulator [Escherichia coli str. K-12 substr. MG1655]	8.2	6852	1	1	4	2	1	0	0	1	0
NP_418358.1	universal stress protein D [Escherichia coli str. K-12 substr. MG1655]	6.4	16283	1	1	9	2	2	0	2	3	0
NP_416350.4	DUF1480 domain-containing protein YebV [Escherichia coli str. K-12 substr. MG1655]	4.5	8747	1	1	2	0	0	0	2	0	0
NP_415160.1	twin arginine protein translocation system - TatE protein [Escherichia coli str. K-12 substr. MG1655]	9	7020	1	1	1	0	0	0	0	1	0
NP_418357.1	DUF406 domain-containing protein YiiS [Escherichia coli str. K-12 substr. MG1655]	4.5	10769	1	1	4	1	0	0	1	1	1
NP_418467.1	DNA-binding transcriptional repressor LexA [Escherichia coli str. K-12 substr. MG1655]	6.2	22344	1	2	9	0	2	2	1	2	2
NP_415432.1	integration host factor subunit beta [Escherichia coli str. K-12 substr. MG1655]	9.3	10645	1	2	3	1	0	1	0	0	1
NP_418159.1	RNase P protein component [Escherichia coli str. K-12 substr. MG1655]	11.8	13781	1	2	7	1	2	1	2	0	1
NP_414891.4	DNA-binding transcriptional repressor FrmR [Escherichia coli str. K-12 substr. MG1655]	5.8	10311	1	2	1	1	0	0	0	0	0
NP_417386.1	cell division protein ZapA [Escherichia coli str. K-12 substr. MG1655]	5.2	12586	1	2	2	0	0	0	1	0	1
NP_418676.1	ribonuclease E inhibitor protein B [Escherichia coli str. K-12 substr. MG1655]	3.6	15593	1	1	6	1	1	1	1	1	1
NP_418531.1	PF06983 family protein YjdN [Escherichia coli str. K-12 substr. MG1655]	5	16161	1	2	7	3	1	0	1	1	1
NP_417109.1	ribosome association toxin RatA [Escherichia coli str. K-12 substr. MG1655]	8.6	17715	1	2	8	1	1	2	1	1	2
NP_416418.1	ferritin iron storage protein [Escherichia coli str. K-12 substr. MG1655]	4.8	19411	1	1	7	1	2	1	1	1	1
NP_417020.1	reduced ferredoxin [Escherichia coli str. K-12 substr. MG1655]	4.5	12323	1	2	4	0	0	0	3	0	1
NP_417657.2	acid stress protein IbaG [Escherichia coli str. K-12 substr. MG1655]	5.8	9446	1	2	4	0	1	1	1	1	0
NP_417821.1	DUF2559 domain-containing protein YhfG [Escherichia coli str. K-12 substr. MG1655]	10.1	6595	1	1	0	0	0	0	0	0	0
NP_415767.2	protein YciI [Escherichia coli str. K-12 substr. MG1655]	5.2	10595	1	1	0	0	0	0	0	0	0
NP_415697.5	PF05166 family protein YcgL [Escherichia coli str. K-12 substr. MG1655]	9.2	12406	1	2	2	1	0	0	0	1	0
NP_416421.1	putative iron-binding protein YecA [Escherichia coli str. K-12 substr. MG1655]	4.5	25023	1	2	9	2	1	3	1	1	1
NP_416307.1	DUF333 domain-containing lipoprotein YoaF [Escherichia coli str. K-12 substr. MG1655]	7.7	8937	1	1	3	0	0	1	1	0	1
NP_417979.1	putative transporter YhjD [Escherichia coli str. K-12 substr. MG1655]	9.7	37887	1	1	10	2	1	2	2	2	1
NP_416159.2	DNA-binding transcriptional dual regulator SlyA [Escherichia coli str. K-12 substr. MG1655]	6.6	16343	1	1	4	1	1	0	1	0	1
NP_415005.1	recombination mediator protein RecR [Escherichia coli str. K-12 substr. MG1655]	5.1	21949	1	1	7	1	2	1	1	1	1
NP_416530.1	putative bifunctional phosphoribosyl-AMP cyclohydrolase/phosphoribosyl-ATP pyrophosphatase [Escherichia coli str. K-12 substr. MG1655]	5.2	22741	1	1	6	1	1	1	1	1	1
NP_418362.1	glycerol facilitator [Escherichia coli str. K-12 substr. MG1655]	6.2	29761	1	1	12	1	1	3	0	4	3
NP_414963.1	cytochrome bo3 subunit 4 [Escherichia coli str. K-12 substr. MG1655]	6.6	12021	1	1	2	0	0	0	1	1	0
NP_416425.1	DUF2594 domain-containing protein YecF [Escherichia coli str. K-12 substr. MG1655]	5.3	8233	1	1	1	1	0	0	0	0	0
NP_415488.1	acylphosphatase [Escherichia coli str. K-12 substr. MG1655]	8.7	10293	1	1	2	1	0	1	0	0	0
NP_417621.2	putative nucleoside-diphosphate-sugar epimerase [Escherichia coli str. K-12 substr. MG1655]	8.7	23183	1	2	5	1	1	0	2	0	1
NP_418550.1	PF06902 family protein YjdI [Escherichia coli str. K-12 substr. MG1655]	8.7	8544	1	1	4	1	1	1	1	0	0
NP_414740.1	L-methionine/D-methionine ABC transporter membrane subunit [Escherichia coli str. K-12 substr. MG1655]	10.1	23241	1	1	0	0	0	0	0	0	0
NP_416245.2	cell division modulator [Escherichia coli str. K-12 substr. MG1655]	9.7	9371	1	2	2	1	0	0	0	1	0
NP_416537.1	putative lipopolysaccharide biosynthesis O-acetyl transferase WbbJ [Escherichia coli str. K-12 substr. MG1655]	9.5	21661	1	1	4	0	1	1	0	1	1
YP_026280.1	RNA decapping hydrolase [Escherichia coli str. K-12 substr. MG1655]	5.5	29670	1	1	7	2	1	1	1	1	1
NP_415192.1	endoribonuclease YbeY [Escherichia coli str. K-12 substr. MG1655]	4.3	17514	1	1	2	0	0	1	1	0	0
NP_416845.2	DUF406 domain-containing protein YfcZ [Escherichia coli str. K-12 substr. MG1655]	4.3	10311	1	1	4	0	0	0	0	2	2
NP_418031.1	DNA-binding transcriptional repressor PlaR [Escherichia coli str. K-12 substr. MG1655]	6.4	31047	1	1	6	1	1	1	1	1	1
NP_417695.1	ClpXP protease specificity-enhancing factor [Escherichia coli str. K-12 substr. MG1655]	4.4	18251	1	2	2	1	0	0	0	0	1
NP_415163.2	lipoyl(octanoyl) transferase [Escherichia coli str. K-12 substr. MG1655]	5.9	23867	1	1	3	0	1	0	0	1	1
NP_416362.1	DNA damage-inducible protein YebG [Escherichia coli str. K-12 substr. MG1655]	4.4	10710	1	1	1	0	0	0	0	0	1
NP_414625.1	cell division protein FtsL [Escherichia coli str. K-12 substr. MG1655]	6.3	13618	1	1	1	0	1	0	0	0	0
YP_588437.1	50S ribosomal subunit protein L36B [Escherichia coli str. K-12 substr. MG1655]	11.4	5463	1	1	0	0	0	0	0	0	0
NP_417058.1	holo-[acyl-carrier-protein] synthase [Escherichia coli str. K-12 substr. MG1655]	9.3	14044	1	1	0	0	0	0	0	0	0
NP_414921.2	DUF188 domain-containing protein YaiI [Escherichia coli str. K-12 substr. MG1655]	5.6	16959	1	1	2	0	0	1	1	0	0
NP_414993.1	hemolysin expression-modulating protein Hha [Escherichia coli str. K-12 substr. MG1655]	8.8	8622	1	2	2	0	0	0	0	1	1
NP_416894.1	nucleoside:H(+) symporter NupC [Escherichia coli str. K-12 substr. MG1655]	8.5	43447	1	1	6	1	0	1	2	1	1
NP_417228.1	cell division protein FtsB [Escherichia coli str. K-12 substr. MG1655]	6.6	11615	1	1	3	0	0	0	1	1	1
NP_416169.1	ribonuclease T [Escherichia coli str. K-12 substr. MG1655]	5.2	23508	1	1	5	1	1	1	0	1	1
NP_417693.3	NanR [Escherichia coli str. K-12 substr. MG1655]	6	29506	1	1	5	1	1	1	0	1	1
NP_417427.1	uncharacterized protein YggT [Escherichia coli str. K-12 substr. MG1655]	9.5	21153	1	1	3	1	1	0	0	0	1
NP_416082.1	antitoxin/DNA-binding transcriptional repressor RelB [Escherichia coli str. K-12 substr. MG1655]	4.8	9066	1	1	1	0	0	0	0	1	0
NP_418810.1	DNA-binding transcriptional repressor TrpR [Escherichia coli str. K-12 substr. MG1655]	5.4	12347	1	2	3	0	1	1	0	1	0
NP_417598.1	antitoxin PrlF [Escherichia coli str. K-12 substr. MG1655]	5.1	12351	1	1	2	0	0	0	1	1	0
NP_415789.1	protein YciN [Escherichia coli str. K-12 substr. MG1655]	5.5	9380	1	1	1	0	0	0	0	0	1
NP_416375.1	Holliday junction branch migration complex subunit RuvA [Escherichia coli str. K-12 substr. MG1655]	5.7	22072	1	1	5	1	1	1	0	1	1
NP_414653.1	protein AmpE [Escherichia coli str. K-12 substr. MG1655]	9.7	32101	1	1	6	1	1	1	1	1	1
NP_417092.1	3-deoxy-7-phosphoheptulonate synthase, Tyr-sensitive [Escherichia coli str. K-12 substr. MG1655]	5.4	38779	1	2	7	2	0	2	1	2	0
NP_415584.1	ribosomal-protein-S5-alanine N-acetyltransferase [Escherichia coli str. K-12 substr. MG1655]	9.2	22673	1	2	3	0	1	1	1	0	0
NP_414992.1	maltose O-acetyltransferase [Escherichia coli str. K-12 substr. MG1655]	6.2	20083	1	2	6	1	1	1	1	1	1
NP_416821.1	tRNA pseudouridine(38-40) synthase [Escherichia coli str. K-12 substr. MG1655]	8.7	30380	1	2	3	0	1	1	0	1	0
NP_417319.1	putative 2-keto-3-deoxy-D-gluconate dehydrogenase [Escherichia coli str. K-12 substr. MG1655]	5.2	27053	1	1	3	0	0	1	0	1	1
NP_417530.2	dihydroneopterin aldolase [Escherichia coli str. K-12 substr. MG1655]	4.7	13611	1	2	2	0	1	0	0	0	1
NP_414623.1	DNA-binding transcriptional repressor MraZ [Escherichia coli str. K-12 substr. MG1655]	5.4	17375	1	2	4	1	1	1	1	0	0
NP_416834.1	putative endonuclease SmrB [Escherichia coli str. K-12 substr. MG1655]	8.4	21000	1	1	3	1	1	0	0	0	1
NP_415024.4	putative iron ABC exporter membrane subunit FetB [Escherichia coli str. K-12 substr. MG1655]	9.7	28146	1	1	5	1	0	1	1	1	1
NP_417658.4	intermembrane phospholipid transport system protein MlaB [Escherichia coli str. K-12 substr. MG1655]	4.7	10674	1	2	0	0	0	0	0	0	0
NP_416944.1	uncharacterized protein YffR [Escherichia coli str. K-12 substr. MG1655]	6.1	14544	1	1	2	1	0	0	0	0	1
NP_418811.2	inosine/xanthosine triphosphatase [Escherichia coli str. K-12 substr. MG1655]	5.7	18201	1	2	0	0	0	0	0	0	0
NP_414643.1	DNA gyrase inhibitor YacG [Escherichia coli str. K-12 substr. MG1655]	4.5	7301	1	1	1	0	0	0	1	0	0
NP_415061.2	putative RNA-binding protein YbcJ [Escherichia coli str. K-12 substr. MG1655]	7.8	7385	1	1	0	0	0	0	0	0	0
NP_416201.1	1,4-dihydroxy-2-naphthoyl-CoA hydrolase [Escherichia coli str. K-12 substr. MG1655]	7	14936	1	2	0	0	0	0	0	0	0
NP_415807.1	putrescine ABC exporter ATP binding protein SapD [Escherichia coli str. K-12 substr. MG1655]	9.2	37636	1	2	6	0	1	2	1	1	1
NP_417160.1	dimanganese-tyrosyl radical cofactor maintenance flavodoxin NrdI [Escherichia coli str. K-12 substr. MG1655]	9.3	15331	1	1	0	0	0	0	0	0	0
NP_415266.1	Tol-Pal system protein TolR [Escherichia coli str. K-12 substr. MG1655]	5.4	15373	1	1	0	0	0	0	0	0	0
NP_415104.1	copper/silver export system outer membrane channel [Escherichia coli str. K-12 substr. MG1655]	6.1	50239	1	2	6	2	1	0	1	1	1
NP_418492.1	DUF485 domain-containing inner membrane protein YjcH [Escherichia coli str. K-12 substr. MG1655]	6.7	11664	1	2	3	0	2	0	0	0	1
NP_416930.1	N-acetylmuramoyl-L-alanine amidase A [Escherichia coli str. K-12 substr. MG1655]	10.1	31393	1	2	5	0	0	1	1	2	1
NP_415616.1	Tmk [Escherichia coli str. K-12 substr. MG1655]	5.3	23768	1	1	0	0	0	0	0	0	0
NP_414629.1	phospho-N-acetylmuramoyl-pentapeptide-transferase [Escherichia coli str. K-12 substr. MG1655]	9.6	39849	1	1	4	1	1	0	1	1	0
NP_415028.1	putative ABC transporter ATP-binding protein YbbA [Escherichia coli str. K-12 substr. MG1655]	5.5	24518	1	2	5	1	1	1	1	1	0
NP_415441.1	tRNA cmo(5)U34 methyltransferase [Escherichia coli str. K-12 substr. MG1655]	7.7	29795	1	1	5	1	0	1	1	1	1
NP_416798.1	PF04217 family membrane protein YfbV [Escherichia coli str. K-12 substr. MG1655]	9.9	17202	1	1	3	0	0	0	1	1	1
NP_418404.1	DNA-binding transcriptional repressor/biotin-[acetyl-CoA-carboxylase] ligase BirA [Escherichia coli str. K-12 substr. MG1655]	7.8	35290	1	1	4	0	2	0	0	1	1
NP_417531.1	putative glycerol-3-phosphate acyltransferase [Escherichia coli str. K-12 substr. MG1655]	9.7	22179	1	1	4	0	1	0	1	1	1
NP_416733.4	DUF2138 domain-containing protein YfaA [Escherichia coli str. K-12 substr. MG1655]	5.3	62632	1	1	7	1	1	1	1	1	2
NP_417224.1	broad specificity 5'(3')-nucleotidase and polyphosphatase [Escherichia coli str. K-12 substr. MG1655]	5.4	26884	1	1	4	1	0	1	0	1	1
YP_025307.1	multidrug efflux pump MdtK [Escherichia coli str. K-12 substr. MG1655]	9.6	49415	1	1	6	1	1	1	1	1	1
NP_417924.1	DUF2500 domain-containing protein YhhM [Escherichia coli str. K-12 substr. MG1655]	10.1	13488	1	2	0	0	0	0	0	0	0
NP_416416.2	DUF2766 domain-containing protein YecJ [Escherichia coli str. K-12 substr. MG1655]	4.9	9117	1	1	1	0	0	0	1	0	0
NP_414991.4	putative inner membrane protein [Escherichia coli str. K-12 substr. MG1655]	6.7	18256	1	2	3	0	0	0	1	2	0
NP_417159.1	glutaredoxin-like protein NrdH [Escherichia coli str. K-12 substr. MG1655]	7.9	9134	1	1	0	0	0	0	0	0	0
NP_416137.1	DNA-binding transcriptional repressor MalI [Escherichia coli str. K-12 substr. MG1655]	6.5	36602	1	1	5	1	2	0	0	1	1
YP_026258.1	putative transporter YifK [Escherichia coli str. K-12 substr. MG1655]	9.5	50366	1	1	6	1	1	1	1	1	1
NP_414592.1	DUF525 domain-containing protein ApaG [Escherichia coli str. K-12 substr. MG1655]	4.7	13858	1	1	2	0	0	0	1	0	1
NP_418513.4	DNA-binding transcriptional repressor AlsR [Escherichia coli str. K-12 substr. MG1655]	6.1	32342	1	1	4	0	1	0	1	1	1
NP_417223.1	protein-L-isoaspartate O-methyltransferase [Escherichia coli str. K-12 substr. MG1655]	6.5	23243	1	2	1	0	0	0	0	1	0
NP_417164.1	glycine betaine ABC transporter membrane subunit ProW [Escherichia coli str. K-12 substr. MG1655]	9.3	37595	1	1	8	1	1	2	1	1	2
NP_418590.1	N-acetylmuramoyl-L-alanine amidase B [Escherichia coli str. K-12 substr. MG1655]	9.3	47956	1	2	6	0	0	1	2	2	1
NP_416881.1	sensor histidine kinase PyrS [Escherichia coli str. K-12 substr. MG1655]	7.6	62617	1	2	6	2	1	0	1	1	1
NP_415642.1	spermidine preferential ABC transporter membrane subunit PotC [Escherichia coli str. K-12 substr. MG1655]	9.7	29092	1	1	3	1	1	0	0	0	1
NP_417916.1	PanD maturation factor [Escherichia coli str. K-12 substr. MG1655]		14610	1	1	3	0	1	1	0	0	1
NP_418682.1	lipopolysaccharide transport system protein LptF [Escherichia coli str. K-12 substr. MG1655]	9.1	40332	1	2	5	0	3	0	1	0	1
NP_416383.4	MAPEG family inner membrane protein YecN [Escherichia coli str. K-12 substr. MG1655]	9.4	15216	1	1	3	0	0	1	1	0	1
NP_415000.1	primosomal replication protein N'' [Escherichia coli str. K-12 substr. MG1655]	10	20363	1	1	2	0	0	0	1	0	1
NP_417964.1	putative DNA-binding transcriptional regulator DctR [Escherichia coli str. K-12 substr. MG1655]	8.9	20395	1	1	0	0	0	0	0	0	0
NP_416127.1	DNA replication terminus site-binding protein [Escherichia coli str. K-12 substr. MG1655]	9.6	35761	1	1	5	1	1	1	1	1	0
NP_418295.1	DUF1040 domain-containing protein YihD [Escherichia coli str. K-12 substr. MG1655]	5.2	10266	1	1	2	0	1	1	0	0	0
NP_417227.1	2-C-methyl-D-erythritol 4-phosphate cytidylyltransferase [Escherichia coli str. K-12 substr. MG1655]	6.2	25721	1	1	2	1	0	1	0	0	0
NP_417969.1	DNA-binding transcriptional activator GadE [Escherichia coli str. K-12 substr. MG1655]	9.7	20586	1	1	4	0	2	1	0	1	0
NP_418402.2	glutamate racemase [Escherichia coli str. K-12 substr. MG1655]	5.2	30982	1	1	5	1	0	1	1	1	1
NP_418599.1	DNA-binding transcriptional regulator NsrR [Escherichia coli str. K-12 substr. MG1655]	7.7	15583	1	1	2	0	0	0	0	2	0
NP_417307.1	RNA pyrophosphohydrolase [Escherichia coli str. K-12 substr. MG1655]	10	20782	1	1	2	0	0	0	1	0	1
NP_416905.1	putative solute:Na(+) symporter [Escherichia coli str. K-12 substr. MG1655]	9.5	36382	1	1	3	0	1	0	1	0	1
NP_418740.1	type 1 fimbriae D-mannose specific adhesin [Escherichia coli str. K-12 substr. MG1655]	7.6	31454	1	1	0	0	0	0	0	0	0
NP_414860.1	uncharacterized protein YahL [Escherichia coli str. K-12 substr. MG1655]	5.7	31772	1	1	5	0	1	1	1	1	1
YP_009518802.1	protein YpaB [Escherichia coli str. K-12 substr. MG1655]	10.6	5322	1	1	0	0	0	0	0	0	0
NP_416339.1	uncharacterized protein YebO [Escherichia coli str. K-12 substr. MG1655]	5	10786	1	2	0	0	0	0	0	0	0
NP_417270.1	putative flavodoxin YqcA [Escherichia coli str. K-12 substr. MG1655]	4	16264	1	1	1	0	0	0	0	0	1
NP_416929.4	putative acetyltransferase YpeA [Escherichia coli str. K-12 substr. MG1655]	4.8	16301	1	2	1	0	0	1	0	0	0
NP_416573.4	HSP70 family protein YegD [Escherichia coli str. K-12 substr. MG1655]	5.1	49340	1	1	3	0	0	1	0	1	1
NP_418011.1	putative DNA-binding transcriptional regulator YiaG [Escherichia coli str. K-12 substr. MG1655]	7.9	11026	1	1	2	0	0	1	1	0	0
NP_418248.1	uroporphyrinogen-III synthase [Escherichia coli str. K-12 substr. MG1655]	6	27780	1	1	2	0	0	0	1	1	0
NP_417236.1	pre-CRISPR RNA endonuclease [Escherichia coli str. K-12 substr. MG1655]	9.6	22279	1	1	0	0	0	0	0	0	0
NP_417975.1	cytochrome c peroxidase [Escherichia coli str. K-12 substr. MG1655]	6	51538	1	1	3	1	0	1	0	0	1
NP_416764.1	o-succinylbenzoate synthase [Escherichia coli str. K-12 substr. MG1655]	4.8	35454	1	2	1	0	0	0	0	0	1
NP_417600.1	DNA-binding transcriptional repressor AgaR [Escherichia coli str. K-12 substr. MG1655]	5.4	29554	1	1	3	0	0	1	0	1	1
NP_416653.1	D-galactose/methyl-galactoside ABC transporter membrane subunit [Escherichia coli str. K-12 substr. MG1655]	9.1	35527	1	1	6	1	1	1	1	1	1
NP_415561.1	curlin chaperone [Escherichia coli str. K-12 substr. MG1655]	6.5	11959	1	1	0	0	0	0	0	0	0
NP_414590.1	dihydrofolate reductase [Escherichia coli str. K-12 substr. MG1655]	4.8	17988	1	2	0	0	0	0	0	0	0
NP_418610.4	DUF1471 domain-containing putative lipoprotein BsmA [Escherichia coli str. K-12 substr. MG1655]	9.5	12030	1	1	1	0	0	0	0	0	1
NP_417262.1	endoribonuclease toxin MazF [Escherichia coli str. K-12 substr. MG1655]	8.5	12090	1	1	1	0	0	1	0	0	0
NP_414698.1	iron-sulfur cluster insertion protein ErpA [Escherichia coli str. K-12 substr. MG1655]	4.1	12093	1	1	2	0	1	0	0	0	1
NP_415858.1	Zn(2(+)):H(+) symporter [Escherichia coli str. K-12 substr. MG1655]	5.1	36589	1	1	0	0	0	0	0	0	0
NP_418532.1	zinc ribbon domain-containing protein YjdM [Escherichia coli str. K-12 substr. MG1655]	5	12337	1	1	2	0	0	0	1	0	1
NP_417150.4	DNA-binding transcriptional repressor GlaR [Escherichia coli str. K-12 substr. MG1655]	6.2	24975	1	2	2	0	0	0	0	1	1
NP_417498.1	sensor histidine kinase QseC [Escherichia coli str. K-12 substr. MG1655]	5.5	50250	1	1	4	1	1	0	0	1	1
NP_415274.1	PF13985 family protein YbgS [Escherichia coli str. K-12 substr. MG1655]	4.6	12864	1	1	1	0	0	0	1	0	0
NP_415080.1	NinE family prophage protein [Escherichia coli str. K-12 substr. MG1655]	11.6	6490	1	1	0	0	0	0	0	0	0
NP_415383.1	L-arginine ABC transporter membrane subunit ArtQ [Escherichia coli str. K-12 substr. MG1655]	9.2	26200	1	1	0	0	0	0	0	0	0
NP_416072.1	putative lysozyme [Escherichia coli str. K-12 substr. MG1655]	9	19650	1	1	1	0	0	0	1	0	0
NP_417305.1	phosphatidylglycerol--prolipoprotein diacylglyceryl transferase [Escherichia coli str. K-12 substr. MG1655]	9.5	33086	1	2	0	0	0	0	0	0	0
NP_416058.1	DNA-binding transcriptional repressor RspR [Escherichia coli str. K-12 substr. MG1655]	5.9	26548	1	2	2	0	0	0	0	1	1
NP_416990.1	putative oxidoreductase YfgD [Escherichia coli str. K-12 substr. MG1655]	5.9	13390	1	2	0	0	0	0	0	0	0
NP_418155.1	recombination mediator protein RecF [Escherichia coli str. K-12 substr. MG1655]	6.8	40489	1	1	4	1	0	0	1	1	1
NP_418637.1	PF09695 family protein YtfJ [Escherichia coli str. K-12 substr. MG1655]	7.8	20408	1	1	3	1	1	0	1	0	0
NP_415472.2	intermembrane transport lipoprotein PqiC [Escherichia coli str. K-12 substr. MG1655]	5.8	20622	1	1	1	1	0	0	0	0	0
NP_417245.1	6-carboxy-5,6,7,8-tetrahydropterin synthase [Escherichia coli str. K-12 substr. MG1655]	6	13764	1	1	1	0	0	0	1	0	0
NP_418088.1	lipopolysaccharide glucosyltransferase I [Escherichia coli str. K-12 substr. MG1655]	7.2	42257	1	2	6	2	2	0	0	1	1
NP_416330.1	TerC family inner membrane protein YoaE [Escherichia coli str. K-12 substr. MG1655]	4.9	56492	1	1	3	0	0	1	0	0	2
NP_415282.1	DNA-binding transcriptional dual regulator ModE [Escherichia coli str. K-12 substr. MG1655]	5.2	28264	1	2	3	0	1	0	1	0	1
NP_418712.1	ferric citrate regulator FecR [Escherichia coli str. K-12 substr. MG1655]	9	35510	1	1	0	0	0	0	0	0	0
NP_414716.1	ditrans,polycis-undecaprenyl-diphosphate synthase [(2E,6E)-farnesyl-diphosphate specific] [Escherichia coli str. K-12 substr. MG1655]	6.5	28426	1	2	0	0	0	0	0	0	0
YP_026160.1	PF06786 family protein YaeP [Escherichia coli str. K-12 substr. MG1655]	4.5	7210	1	1	0	0	0	0	0	0	0
NP_416687.1	multidrug efflux pump Bcr [Escherichia coli str. K-12 substr. MG1655]	9.8	43324	1	1	0	0	0	0	0	0	0
NP_417666.1	lipopolysaccharide transport system protein LptC [Escherichia coli str. K-12 substr. MG1655]	6.3	21689	1	2	1	1	0	0	0	0	0
NP_416439.1	putative selenium transporter YedE [Escherichia coli str. K-12 substr. MG1655]	10	44399	1	2	6	0	2	1	1	1	1
NP_416945.2	uncharacterized protein YffS [Escherichia coli str. K-12 substr. MG1655]	5.4	29732	1	1	3	1	1	0	1	0	0
NP_418026.1	DNA-binding transcriptional dual regulator XylR [Escherichia coli str. K-12 substr. MG1655]	6.1	44841	1	1	3	0	1	1	1	0	0
NP_415091.1	uncharacterized protein YbcW [Escherichia coli str. K-12 substr. MG1655]	4.9	7619	1	1	0	0	0	0	0	0	0
NP_418204.2	D-ribose pyranase [Escherichia coli str. K-12 substr. MG1655]	5.9	15283	1	1	2	0	0	0	0	2	0
NP_417859.1	heat shock protein Hsp15 [Escherichia coli str. K-12 substr. MG1655]	9.9	15486	1	1	2	1	0	0	0	0	1
NP_415846.1	small conductance mechanosensitive channel YnaI [Escherichia coli str. K-12 substr. MG1655]	9.4	38730	1	1	3	1	1	0	0	1	0
NP_416697.1	DNA-binding transcriptional dual regulator NarP [Escherichia coli str. K-12 substr. MG1655]	4.8	23560	1	2	2	1	1	0	0	0	0
NP_417310.1	DUF903 domain-containing lipoprotein YgdR [Escherichia coli str. K-12 substr. MG1655]	4.6	7872	1	1	0	0	0	0	0	0	0
NP_417207.1	hydrogenase isoenzymes nickel incorporation protein HypB [Escherichia coli str. K-12 substr. MG1655]	5.4	31545	1	1	4	0	1	1	0	1	1
NP_415587.1	lipid II flippase MurJ [Escherichia coli str. K-12 substr. MG1655]	10.1	55231	1	1	3	1	0	0	0	1	1
NP_416157.1	anhydro-N-acetylmuramic acid kinase [Escherichia coli str. K-12 substr. MG1655]	5.7	39471	1	1	2	0	0	0	1	1	0
NP_414569.1	peptidyl-prolyl cis-trans isomerase FkpB [Escherichia coli str. K-12 substr. MG1655]	4.3	16071	1	1	1	0	0	0	0	0	1
YP_026256.2	RffC [Escherichia coli str. K-12 substr. MG1655]	6.6	24205	1	2	1	0	0	0	0	0	1
NP_415981.1	PF02567 family protein YddE [Escherichia coli str. K-12 substr. MG1655]	5.8	32299	1	2	0	0	0	0	0	0	0
NP_417055.4	phosphatidylglycerophosphatase C [Escherichia coli str. K-12 substr. MG1655]	9.1	24424	1	1	0	0	0	0	0	0	0
NP_417049.1	DNA-binding transcriptional activator GlrR [Escherichia coli str. K-12 substr. MG1655]	6	49118	1	1	3	0	0	0	1	1	1
NP_416563.1	UDP-glucuronate:2-O-Ac-beta-D-Gal-(1-_3)-alpha-L-Fuc-(1-_4)-2/3-O-Ac-alpha-L-Fuc-(1-_3)-beta-D-Glc-PP-Und beta-(1,3)-glucuronosyltransferase [Escherichia coli str. K-12 substr. MG1655]	9.3	33014	1	1	1	0	0	0	0	0	1
NP_415637.1	N-acetyl-D-glucosamine kinase [Escherichia coli str. K-12 substr. MG1655]	5.3	33022	1	2	3	2	0	0	0	1	0
NP_414600.1	23S rRNA pseudouridine(746) and tRNA pseudouridine(32) synthase [Escherichia coli str. K-12 substr. MG1655]	7.8	24845	1	1	2	0	0	0	0	2	0
NP_416692.1	DUF1414 domain-containing protein YejL [Escherichia coli str. K-12 substr. MG1655]	5.5	8283	1	1	0	0	0	0	0	0	0
NP_418680.1	DNA polymerase III subunit chi [Escherichia coli str. K-12 substr. MG1655]	5.9	16622	1	1	0	0	0	0	0	0	0
NP_417704.1	DNA-binding transcriptional dual regulator ArgR [Escherichia coli str. K-12 substr. MG1655]	4.9	16984	1	1	1	0	0	0	0	1	0
NP_414978.1	7-cyano-7-deazaguanine synthase [Escherichia coli str. K-12 substr. MG1655]	5.7	25498	1	1	2	1	0	0	1	0	0
YP_588456.1	uncharacterized protein YobH [Escherichia coli str. K-12 substr. MG1655]	9.5	8509	1	1	0	0	0	0	0	0	0
NP_415328.4	23S rRNA m(6)A1618 methyltransferase [Escherichia coli str. K-12 substr. MG1655]	9.3	34204	1	1	0	0	0	0	0	0	0
NP_415323.1	DUF1471 domain-containing protein YbiJ [Escherichia coli str. K-12 substr. MG1655]	8	8562	1	1	0	0	0	0	0	0	0
NP_414561.1	DNA-binding transcriptional activator NhaR [Escherichia coli str. K-12 substr. MG1655]	5.6	34262	1	1	2	1	0	0	1	0	0
NP_416087.1	putative DNA-binding transcriptional regulator DicC [Escherichia coli str. K-12 substr. MG1655]	9.5	8572	1	1	1	0	0	0	1	0	0
NP_415123.1	enterobactin exporter EntS [Escherichia coli str. K-12 substr. MG1655]	9.9	43254	1	1	1	0	0	0	0	1	0
NP_414840.1	putative lactate utilization oxidoreductase YkgE [Escherichia coli str. K-12 substr. MG1655]	7.5	25987	1	1	3	0	1	1	0	1	0
NP_417210.2	carbamoyl dehydratase HypE [Escherichia coli str. K-12 substr. MG1655]	5	35070	1	1	3	1	1	0	1	0	0
NP_414841.1	putative amino acid dehydrogenase with NAD(P)-binding domain and ferridoxin-like domain [Escherichia coli str. K-12 substr. MG1655]	8.7	53018	1	1	6	1	1	1	1	1	1
NP_415943.4	DUF465 domain-containing protein YdcH [Escherichia coli str. K-12 substr. MG1655]	9.3	8873	1	1	1	0	0	0	1	0	0
NP_418255.1	DUF484 domain-containing protein YigA [Escherichia coli str. K-12 substr. MG1655]	6.1	26712	1	1	0	0	0	0	0	0	0
NP_414751.1	DNA polymerase III subunit epsilon [Escherichia coli str. K-12 substr. MG1655]	5.5	27082	1	2	2	0	1	0	0	1	0
NP_416513.1	DNA gyrase inhibitor [Escherichia coli str. K-12 substr. MG1655]	4.6	18070	1	1	2	0	1	0	1	0	0
NP_418729.1	N-acetyl-9-O-acetylneuraminate esterase [Escherichia coli str. K-12 substr. MG1655]	6	36855	1	1	4	1	0	0	1	1	1
NP_416896.4	putative c-di-GMP phosphodiesterase PdeA [Escherichia coli str. K-12 substr. MG1655]	8.6	83470	1	2	3	0	0	0	1	1	1
NP_414911.1	peptide antibiotic/peptide nucleic acid transporter [Escherichia coli str. K-12 substr. MG1655]	8.5	46429	1	1	3	0	0	0	1	1	1
NP_417154.1	thiosulfate sulfurtransferase YgaP [Escherichia coli str. K-12 substr. MG1655]	6.4	18627	1	1	1	0	1	0	0	0	0
NP_415814.4	gamma-glutamyl-gamma-aminobutyrate hydrolase [Escherichia coli str. K-12 substr. MG1655]	5.4	27995	1	1	3	1	1	1	0	0	0
NP_418707.1	ferric citrate ABC transporter ATP binding subunit [Escherichia coli str. K-12 substr. MG1655]	8.4	28173	1	2	3	0	0	0	1	1	1
NP_415680.1	DNA-binding transcriptional repressor BluR [Escherichia coli str. K-12 substr. MG1655]	7.9	28247	1	2	0	0	0	0	0	0	0
NP_418369.1	DNA-binding transcriptional repressor CytR [Escherichia coli str. K-12 substr. MG1655]	6	37795	1	2	4	0	0	0	1	1	2
NP_414731.2	modulator of Rho-dependent transcription termination [Escherichia coli str. K-12 substr. MG1655]	4.6	9474	1	1	0	0	0	0	0	0	0
NP_416488.1	shikimate:H(+) symporter [Escherichia coli str. K-12 substr. MG1655]	9.2	47786	1	1	0	0	0	0	0	0	0
NP_415780.1	anthranilate synthase subunit TrpE [Escherichia coli str. K-12 substr. MG1655]	5.3	57458	1	2	2	2	0	0	0	0	0
NP_417454.1	DNA-binding transcriptional dual regulator GlcC [Escherichia coli str. K-12 substr. MG1655]	9.2	28808	1	1	3	0	1	1	0	1	0
NP_415851.1	methylated-DNA--[protein]-cysteine S-methyltransferase [Escherichia coli str. K-12 substr. MG1655]		19338	1	2	2	0	0	0	0	1	1
NP_415370.1	reduced glutaredoxin 1 [Escherichia coli str. K-12 substr. MG1655]	4.8	9679	1	1	0	0	0	0	0	0	0
NP_416126.1	sensory histidine kinase RstB [Escherichia coli str. K-12 substr. MG1655]	5.8	49251	1	1	3	1	1	0	1	0	0
NP_414563.1	IS1 family protein InsA [Escherichia coli str. K-12 substr. MG1655]	10.3	9862	1	1	1	0	0	0	0	0	1
NP_416762.2	signal transduction protein PmrD [Escherichia coli str. K-12 substr. MG1655]	8.6	9864	1	1	1	0	0	0	0	0	1
NP_414888.4	DUF2058 domain-containing protein YaiL [Escherichia coli str. K-12 substr. MG1655]	7.8	19911	1	1	1	1	0	0	0	0	0
NP_415368.1	putative transport protein YbjL [Escherichia coli str. K-12 substr. MG1655]	8.6	60312	1	2	2	0	0	1	0	1	0
NP_417667.1	lipopolysaccharide transport system protein LptA [Escherichia coli str. K-12 substr. MG1655]	9	20114	1	1	1	0	0	0	1	0	0
NP_414912.1	surface-exposed outer membrane lipoprotein [Escherichia coli str. K-12 substr. MG1655]	9.6	40389	1	1	1	0	0	0	1	0	0
NP_414794.4	S-methyl-L-methionine transporter [Escherichia coli str. K-12 substr. MG1655]	8.8	50493	1	1	0	0	0	0	0	0	0
NP_417492.1	putative deoxycholate binding periplasmic protein [Escherichia coli str. K-12 substr. MG1655]	6.3	60656	1	1	6	1	1	1	1	1	1
NP_417365.1	isopentenyl-diphosphate Delta-isomerase [Escherichia coli str. K-12 substr. MG1655]	5.9	20495	1	1	2	0	0	1	0	0	1
NP_418087.1	lipopolysaccharide core heptose (I) kinase [Escherichia coli str. K-12 substr. MG1655]	9.9	30853	1	1	1	0	0	0	0	1	0
NP_417273.1	SecY-interacting protein [Escherichia coli str. K-12 substr. MG1655]	4.9	20695	1	1	2	1	0	1	0	0	0
NP_415297.1	8-amino-7-oxononanoate synthase [Escherichia coli str. K-12 substr. MG1655]	6.6	41568	1	1	0	0	0	0	0	0	0
NP_415574.1	protein YceI [Escherichia coli str. K-12 substr. MG1655]	5.6	20900	1	1	2	0	0	0	0	0	2
NP_416572.1	DNA-3-methyladenine glycosylase 2 [Escherichia coli str. K-12 substr. MG1655]	8.3	31373	1	1	0	0	0	0	0	0	0
NP_414635.1	cell division protein FtsQ [Escherichia coli str. K-12 substr. MG1655]	6.4	31414	1	2	0	0	0	0	0	0	0
NP_417385.4	PF03695 family protein YgfB [Escherichia coli str. K-12 substr. MG1655]	4.2	21216	1	1	0	0	0	0	0	0	0
NP_414742.1	D-glycero-beta-D-manno-heptose-1,7-bisphosphate 7-phosphatase [Escherichia coli str. K-12 substr. MG1655]	5	21281	1	1	0	0	0	0	0	0	0
NP_417714.1	nucleoside triphosphate pyrophosphatase YhdE [Escherichia coli str. K-12 substr. MG1655]	5.6	21502	1	1	0	0	0	0	0	0	0
NP_416447.1	flagellar protein FliE [Escherichia coli str. K-12 substr. MG1655]	5.2	11120	1	1	0	0	0	0	0	0	0
NP_414959.1	2-dehydropantoate 2-reductase [Escherichia coli str. K-12 substr. MG1655]	5.6	33849	1	2	1	0	0	0	0	0	1
NP_418165.1	tryptophan:H(+) symporter TnaB [Escherichia coli str. K-12 substr. MG1655]	9.2	45181	1	1	4	1	0	1	0	1	1
NP_418427.1	DUF416 domain-containing protein YjaG [Escherichia coli str. K-12 substr. MG1655]	4.4	22598	1	2	0	0	0	0	0	0	0
NP_415798.2	putative translation factor [Escherichia coli str. K-12 substr. MG1655]	9.4	11389	1	1	0	0	0	0	0	0	0
NP_418444.1	putative inorganic phosphate export protein YjbB [Escherichia coli str. K-12 substr. MG1655]	7.7	59429	1	1	3	0	0	0	1	1	1
NP_418697.1	uncharacterized protein YjgZ [Escherichia coli str. K-12 substr. MG1655]	8.8	12153	1	1	1	0	0	0	0	1	0
NP_418111.1	xanthine:H(+) symporter XanP [Escherichia coli str. K-12 substr. MG1655]	6.9	48836	1	1	3	0	2	1	0	0	0
NP_414984.1	nitrogen regulatory protein PII-2 [Escherichia coli str. K-12 substr. MG1655]	5.8	12252	1	1	0	0	0	0	0	0	0
NP_418328.1	formate dehydrogenase O subunit gamma [Escherichia coli str. K-12 substr. MG1655]	10.2	24590	1	2	1	0	1	0	0	0	0
NP_418560.1	copper binding protein CutA [Escherichia coli str. K-12 substr. MG1655]	4.9	12323	1	1	1	0	0	0	0	0	1
NP_418820.1	putative tRNA/rRNA methyltransferase YjtD [Escherichia coli str. K-12 substr. MG1655]	5.6	25243	1	1	1	0	0	0	0	0	1
NP_418791.1	pyrimidine 5'-nucleotidase YjjG [Escherichia coli str. K-12 substr. MG1655]	4.8	25285	1	1	0	0	0	0	0	0	0
NP_414804.1	putative D-xylonate transporter YagG [Escherichia coli str. K-12 substr. MG1655]	8.7	50598	1	1	4	1	0	1	1	0	1
NP_415108.1	phenylalanine:H(+) symporter PheP [Escherichia coli str. K-12 substr. MG1655]	9.5	50644	1	1	2	1	0	0	0	1	0
NP_418296.1	stress response kinase A [Escherichia coli str. K-12 substr. MG1655]	5	38096	1	2	0	0	0	0	0	0	0
NP_418305.1	protein histidine kinase NtrB [Escherichia coli str. K-12 substr. MG1655]	5.4	38532	1	1	2	1	0	0	1	0	0
NP_416100.1	DUF1283 domain-containing protein YnfB [Escherichia coli str. K-12 substr. MG1655]	9.2	12901	1	1	1	0	0	0	0	1	0
YP_026266.1	lysophospholipase L2 [Escherichia coli str. K-12 substr. MG1655]	7.3	38954	1	1	0	0	0	0	0	0	0
NP_416698.1	holocytochrome c synthase CcmH component [Escherichia coli str. K-12 substr. MG1655]	6.8	39064	1	1	3	0	1	1	0	0	1
NP_416496.1	cobalamin 5'-phosphate synthase [Escherichia coli str. K-12 substr. MG1655]	9.1	26368	1	1	0	0	0	0	0	0	0
NP_415771.1	putative inner membrane protein [Escherichia coli str. K-12 substr. MG1655]	10	26402	1	1	2	0	0	0	0	1	1
YP_026255.1	dTDP-glucose 4,6-dehydratase 2 [Escherichia coli str. K-12 substr. MG1655]	5.6	39729	1	1	1	0	0	0	0	0	1
NP_417438.2	membrane-bound lytic murein transglycosylase C [Escherichia coli str. K-12 substr. MG1655]	9.3	40087	1	1	0	0	0	0	0	0	0
NP_415564.2	cardiolipin synthase C [Escherichia coli str. K-12 substr. MG1655]	9.1	53632	1	2	1	0	0	0	0	0	1
NP_415187.1	glutamate/aspartate ABC transporter membrane subunit GltJ [Escherichia coli str. K-12 substr. MG1655]	9.2	27484	1	1	1	0	0	0	0	1	0
NP_418153.4	DUF937 domain-containing protein YidB [Escherichia coli str. K-12 substr. MG1655]	4.4	13778	1	1	0	0	0	0	0	0	0
NP_415769.1	acyl-CoA thioesterase YciA [Escherichia coli str. K-12 substr. MG1655]	7.7	14221	1	1	1	0	0	0	0	1	0
NP_415440.1	envelope biogenesis factor [Escherichia coli str. K-12 substr. MG1655]	9.2	28648	1	1	1	0	0	0	0	0	1
NP_415048.1	(S)-ureidoglycine aminohydrolase [Escherichia coli str. K-12 substr. MG1655]	4.9	28712	1	1	0	0	0	0	0	0	0
NP_418744.1	DNA-binding transcriptional repressor UxuR [Escherichia coli str. K-12 substr. MG1655]	5	29290	1	1	2	0	0	0	0	1	1
NP_417493.1	antitoxin of the MqsRA toxin-antitoxin system/DNA-binding transcriptional repressor MqsA [Escherichia coli str. K-12 substr. MG1655]	9.1	14694	1	1	0	0	0	0	0	0	0
NP_414729.4	VOC domain-containing protein YaeR [Escherichia coli str. K-12 substr. MG1655]	5.1	14727	1	1	0	0	0	0	0	0	0
NP_417899.1	putative endonuclease YhhZ [Escherichia coli str. K-12 substr. MG1655]	8.8	44204	1	1	2	0	0	1	1	0	0
NP_416111.1	DNA-binding transcriptional repressor Mlc [Escherichia coli str. K-12 substr. MG1655]	5.8	44288	1	1	3	1	0	1	1	0	0
NP_415614.1	aminodeoxychorismate lyase [Escherichia coli str. K-12 substr. MG1655]	6.1	29696	1	1	2	0	0	0	2	0	0
NP_415728.1	glutamyl-tRNA reductase [Escherichia coli str. K-12 substr. MG1655]	5.5	46278	1	1	3	0	1	0	0	1	1
NP_417077.1	reduced thioredoxin 2 [Escherichia coli str. K-12 substr. MG1655]	5	15545	1	1	1	0	0	0	1	0	0
NP_416922.1	DNA-binding transcriptional dual regulator MurR [Escherichia coli str. K-12 substr. MG1655]	8.9	31172	1	1	1	0	1	0	0	0	0
NP_418480.1	PF01894 family protein YjbQ [Escherichia coli str. K-12 substr. MG1655]	6.5	15646	1	1	0	0	0	0	0	0	0
NP_414883.5	2-hydroxy-6-ketonona-2,4-dienedioate hydrolase [Escherichia coli str. K-12 substr. MG1655]	6.2	31917	1	1	2	0	0	1	0	1	0
NP_418514.1	allose-6-phosphate isomerase/ribose-5-phosphate isomerase B [Escherichia coli str. K-12 substr. MG1655]	6.6	16063	1	1	1	0	0	0	1	0	0
NP_416365.1	phosphogluconate dehydratase [Escherichia coli str. K-12 substr. MG1655]	5.9	64598	1	2	0	0	0	0	0	0	0
NP_417105.1	NAD kinase [Escherichia coli str. K-12 substr. MG1655]	6.3	32546	1	2	0	0	0	0	0	0	0
NP_417030.2	stationary phase-inducible protein CsiE [Escherichia coli str. K-12 substr. MG1655]	7.7	49009	1	1	2	1	0	0	1	0	0
NP_415761.1	murein tripeptide ABC transporter/oligopeptide ABC transporter inner membrane subunit OppC [Escherichia coli str. K-12 substr. MG1655]	5.4	33000	1	1	0	0	0	0	0	0	0
NP_416689.1	putative DNA repair helicase RadD [Escherichia coli str. K-12 substr. MG1655]	7.6	66371	1	1	3	0	0	1	0	1	1
NP_415760.1	murein tripeptide ABC transporter/oligopeptide ABC transporter inner membrane subunit OppB [Escherichia coli str. K-12 substr. MG1655]	9.8	33421	1	1	0	0	0	0	0	0	0
NP_416041.1	glutaminase 2 [Escherichia coli str. K-12 substr. MG1655]	6	33494	1	2	1	0	0	0	0	0	1
NP_416853.1	serotype-specific glucosyl transferase YfdI [Escherichia coli str. K-12 substr. MG1655]	8.8	51450	1	1	2	0	0	1	0	0	1
NP_416931.1	coproporphyrinogen III oxidase [Escherichia coli str. K-12 substr. MG1655]	5.9	34301	1	1	1	0	0	0	0	1	0
NP_418708.1	ferric citrate ABC transporter membrane subunit FecD [Escherichia coli str. K-12 substr. MG1655]		34337	1	1	2	0	0	0	0	1	1
NP_418739.1	type 1 fimbriae minor subunit FimG [Escherichia coli str. K-12 substr. MG1655]	5.5	17307	1	1	0	0	0	0	0	0	0
NP_415169.1	23S rRNA m(3)psi1915 methyltransferase [Escherichia coli str. K-12 substr. MG1655]	8.7	17330	1	1	0	0	0	0	0	0	0
NP_415652.1	phosphatase NudJ [Escherichia coli str. K-12 substr. MG1655]	5	17422	1	1	0	0	0	0	0	0	0
NP_418071.4	divergent polysaccharide deacetylase domain-containing protein YibQ [Escherichia coli str. K-12 substr. MG1655]	9.6	35330	1	1	1	0	0	0	0	1	0
NP_416701.1	periplasmic heme chaperone [Escherichia coli str. K-12 substr. MG1655]	6.3	17687	1	1	0	0	0	0	0	0	0
NP_415236.1	deoxyribodipyrimidine photolyase [Escherichia coli str. K-12 substr. MG1655]	6.7	53633	1	2	1	1	0	0	0	0	0
NP_415903.4	phenylacetaldehyde dehydrogenase [Escherichia coli str. K-12 substr. MG1655]	5.3	53665	1	2	2	0	0	1	0	1	0
NP_416492.1	DNA-binding transcriptional activator Cbl [Escherichia coli str. K-12 substr. MG1655]	5.3	35834	1	1	2	0	0	0	1	1	0
NP_417453.1	glycolate dehydrogenase, putative FAD-linked subunit [Escherichia coli str. K-12 substr. MG1655]	5	53778	1	1	3	1	1	1	0	0	0
NP_417483.2	DNA-binding transcriptional activator YqhC [Escherichia coli str. K-12 substr. MG1655]	8.4	35934	1	2	0	0	0	0	0	0	0
NP_418734.1	type 1 fimbriae major subunit [Escherichia coli str. K-12 substr. MG1655]	5.1	18100	1	1	0	0	0	0	0	0	0
NP_418393.1	N-acetylglutamylphosphate reductase [Escherichia coli str. K-12 substr. MG1655]		36329	1	1	2	0	0	0	0	1	1
NP_416413.1	arabinose ABC transporter ATP binding subunit [Escherichia coli str. K-12 substr. MG1655]	5.9	54983	1	1	3	0	0	0	1	0	2
YP_026216.2	transcription elongation factor GreB [Escherichia coli str. K-12 substr. MG1655]	7.7	18516	1	1	1	0	0	0	0	0	1
NP_416710.1	periplasmic nitrate reductase subunit NapA [Escherichia coli str. K-12 substr. MG1655]	8.2	92983	1	1	5	1	1	1	1	1	0
NP_415302.1	GTP 3',8'-cyclase [Escherichia coli str. K-12 substr. MG1655]	8.1	37323	1	1	1	0	0	0	0	0	1
NP_418463.4	chorismate lyase [Escherichia coli str. K-12 substr. MG1655]	7.8	18765	1	1	1	0	0	0	0	0	1
NP_415608.2	putative phosphate acyltransferase [Escherichia coli str. K-12 substr. MG1655]	9.3	38190	1	2	1	0	0	0	1	0	0
NP_418109.1	ATP-dependent DNA helicase RecG [Escherichia coli str. K-12 substr. MG1655]	6.8	76382	1	2	2	1	0	0	0	1	0
NP_416718.1	FAD:protein FMN transferase [Escherichia coli str. K-12 substr. MG1655]	5.5	38525	1	1	2	0	0	0	1	0	1
NP_415047.1	glycerate 2-kinase 2 [Escherichia coli str. K-12 substr. MG1655]	4.7	38710	1	1	1	1	0	0	0	0	0
NP_418782.1	primosomal protein DnaT [Escherichia coli str. K-12 substr. MG1655]	5.1	19443	1	1	0	0	0	0	0	0	0
NP_417593.4	glycerate 2-kinase 1 [Escherichia coli str. K-12 substr. MG1655]	4.9	39080	1	1	1	0	0	1	0	0	0
NP_414946.4	putative lipoprotein YajI [Escherichia coli str. K-12 substr. MG1655]	5.3	19548	1	1	1	0	0	1	0	0	0
NP_414702.1	dGTP triphosphohydrolase [Escherichia coli str. K-12 substr. MG1655]	7	59345	1	2	3	1	1	0	0	0	1
NP_416240.1	uncharacterized protein YniB [Escherichia coli str. K-12 substr. MG1655]	7.9	20354	1	1	0	0	0	0	0	0	0
NP_415329.4	moderate conductance mechanosensitive channel YbiO [Escherichia coli str. K-12 substr. MG1655]	9.3	81852	1	1	3	0	0	0	1	1	1
NP_417321.2	putative acyltransferase [Escherichia coli str. K-12 substr. MG1655]	5.6	40993	1	2	2	0	0	1	1	0	0
NP_415152.1	sensor histidine kinase DpiB [Escherichia coli str. K-12 substr. MG1655]	5.8	61645	1	1	3	1	0	1	1	0	0
NP_415944.1	ribosomal-protein-L12-serine N-acetyltransferase [Escherichia coli str. K-12 substr. MG1655]	5.9	20667	1	1	0	0	0	0	0	0	0
NP_416630.1	high-affinity pyruvate receptor [Escherichia coli str. K-12 substr. MG1655]	8.7	62053	1	1	3	0	1	1	0	1	0
NP_415709.2	putative K(+):H(+) antiporter [Escherichia coli str. K-12 substr. MG1655]	5.2	62245	1	1	0	0	0	0	0	0	0
NP_418125.1	DNA-binding transcriptional activator UhpA [Escherichia coli str. K-12 substr. MG1655]	5.7	20876	1	1	0	0	0	0	0	0	0
NP_418005.1	3-methyl-adenine DNA glycosylase I, constitutive [Escherichia coli str. K-12 substr. MG1655]	6.2	21086	1	1	1	0	0	0	1	0	0
NP_415918.1	2-hydroxycyclohepta-1,4,6-triene-1-carboxyl-CoA thioesterase [Escherichia coli str. K-12 substr. MG1655]	6.2	21311	1	1	1	0	0	0	1	0	0
NP_416268.2	putative ABC transporter periplasmic binding protein YnjB [Escherichia coli str. K-12 substr. MG1655]	5.9	42818	1	1	1	0	0	0	0	1	0
NP_415856.1	DNA endonuclease SmrA [Escherichia coli str. K-12 substr. MG1655]	9.2	21499	1	1	1	0	0	1	0	0	0
NP_418294.1	molybdenum cofactor guanylyltransferase [Escherichia coli str. K-12 substr. MG1655]	5.9	21629	1	1	0	0	0	0	0	0	0
NP_417922.1	16S rRNA m(2)G966 methyltransferase [Escherichia coli str. K-12 substr. MG1655]	6	21664	1	1	1	0	0	0	0	1	0
NP_416962.1	GDP-mannose hydrolase [Escherichia coli str. K-12 substr. MG1655]	4.9	21735	1	1	1	0	1	0	0	0	0
NP_417345.1	putative sigma(54)-dependent transcriptional regulator YgeV [Escherichia coli str. K-12 substr. MG1655]	6.1	66054	1	2	2	0	0	0	0	1	1
NP_414790.1	IS30 family transposase [Escherichia coli str. K-12 substr. MG1655]	10.9	44240	1	1	2	1	1	0	0	0	0
NP_417045.4	putative DNA-binding transcriptional regulator, NAGC-like [Escherichia coli str. K-12 substr. MG1655]	6.1	44493	1	1	2	1	0	1	0	0	0
NP_414876.1	galactoside O-acetyltransferase [Escherichia coli str. K-12 substr. MG1655]	6.2	22784	1	1	1	1	0	0	0	0	0
NP_415772.1	outer membrane protein W [Escherichia coli str. K-12 substr. MG1655]	6	22913	1	1	1	1	0	0	0	0	0
NP_415346.4	fructose-6-phosphate aldolase 1 [Escherichia coli str. K-12 substr. MG1655]	5.9	22982	1	1	0	0	0	0	0	0	0
YP_026259.1	putative anaerobic sulfatase maturation enzyme AslB [Escherichia coli str. K-12 substr. MG1655]	6.5	46483	1	1	1	0	1	0	0	0	0
NP_416132.2	outer membrane porin family protein UidC [Escherichia coli str. K-12 substr. MG1655]	9.1	46618	1	1	2	1	1	0	0	0	0
NP_418079.1	O-antigen ligase [Escherichia coli str. K-12 substr. MG1655]	9.6	46848	1	1	0	0	0	0	0	0	0
NP_415400.1	ABC-type tripartite efflux pump ATP binding/membrane subunit [Escherichia coli str. K-12 substr. MG1655]	6	70658	1	2	1	0	0	0	1	0	0
NP_416804.1	glutathione S-transferase YfcF [Escherichia coli str. K-12 substr. MG1655]	5.3	24310	1	1	0	0	0	0	0	0	0
NP_416805.1	disulfide bond oxidoreductase YfcG [Escherichia coli str. K-12 substr. MG1655]	6.4	24501	1	1	0	0	0	0	0	0	0
NP_414997.1	DNA-binding transcriptional repressor AcrR [Escherichia coli str. K-12 substr. MG1655]	5.7	24751	1	1	1	1	0	0	0	0	0
NP_416428.1	cystine ABC transporter membrane subunit [Escherichia coli str. K-12 substr. MG1655]	9.3	24785	1	1	0	0	0	0	0	0	0
NP_414934.1	sensor histidine kinase PhoR [Escherichia coli str. K-12 substr. MG1655]	9.6	49598	1	1	2	0	0	1	1	0	0
NP_415653.4	23S rRNA pseudouridine(2457) synthase [Escherichia coli str. K-12 substr. MG1655]	10	24865	1	1	1	1	0	0	0	0	0
NP_416924.1	N-acetylmuramic acid-specific PTS enzyme IICB component/anhydro-N-acetylmuramic acid transporter [Escherichia coli str. K-12 substr. MG1655]	8.6	49769	1	2	2	0	0	0	0	1	1
NP_416110.4	dethiobiotin synthetase BidA [Escherichia coli str. K-12 substr. MG1655]	6.1	24965	1	1	1	0	0	0	0	0	1
NP_416358.1	exonuclease X [Escherichia coli str. K-12 substr. MG1655]	7.1	25117	1	1	1	0	0	1	0	0	0
NP_414842.4	DUF162 domain-containing lactate utilization protein YkgG [Escherichia coli str. K-12 substr. MG1655]	5	25197	1	1	1	0	0	1	0	0	0
NP_415993.1	formate dehydrogenase N subunit gamma [Escherichia coli str. K-12 substr. MG1655]	10	25351	1	1	0	0	0	0	0	0	0
NP_418815.1	DNA-binding transcriptional regulator CreB [Escherichia coli str. K-12 substr. MG1655]	6.1	26109	1	1	0	0	0	0	0	0	0
NP_417211.1	DNA-binding transcriptional activator FhlA [Escherichia coli str. K-12 substr. MG1655]	5.4	78419	1	2	3	1	0	0	1	0	1
NP_414688.1	sugar fermentation stimulation protein A [Escherichia coli str. K-12 substr. MG1655]	6.5	26212	1	1	0	0	0	0	0	0	0
NP_418452.1	capsule biosynthesis GfcC family protein YjbG [Escherichia coli str. K-12 substr. MG1655]	6.7	26265	1	1	0	0	0	0	0	0	0
NP_417341.4	amidase activator [Escherichia coli str. K-12 substr. MG1655]	10.1	26548	1	1	0	0	0	0	0	0	0
NP_415813.4	glutamate-putrescine ligase [Escherichia coli str. K-12 substr. MG1655]	4.8	53143	1	2	2	0	1	1	0	0	0
NP_416349.2	16S rRNA m(5)C1407 methyltransferase [Escherichia coli str. K-12 substr. MG1655]	5.4	53194	1	1	0	0	0	0	0	0	0
NP_415185.1	glutamate/aspartate ABC transporter ATP binding subunit [Escherichia coli str. K-12 substr. MG1655]	6.6	26644	1	1	0	0	0	0	0	0	0
NP_416470.1	DNA-cytosine methyltransferase [Escherichia coli str. K-12 substr. MG1655]	8.7	53431	1	1	0	0	0	0	0	0	0
NP_414749.2	putative S-adenosyl-L-methionine-dependent methyltransferase [Escherichia coli str. K-12 substr. MG1655]	10	27226	1	1	1	1	0	0	0	0	0
NP_416649.1	DUF218 domain-containing protein SanA [Escherichia coli str. K-12 substr. MG1655]	9.2	27269	1	1	0	0	0	0	0	0	0
NP_417595.1	alpha-dehydro-beta-deoxy-D-glucarate aldolase [Escherichia coli str. K-12 substr. MG1655]	5.7	27367	1	1	1	0	1	0	0	0	0
NP_418441.1	regulator of acetyl CoA synthetase [Escherichia coli str. K-12 substr. MG1655]	8.4	82545	1	1	2	1	0	1	0	0	0
NP_418611.1	carboxylesterase [Escherichia coli str. K-12 substr. MG1655]	5.2	27571	1	1	0	0	0	0	0	0	0
NP_417215.2	DNA-binding transcriptional repressor YgbI [Escherichia coli str. K-12 substr. MG1655]		27702	1	1	1	0	0	0	0	0	1
NP_414806.1	DNA-binding transcriptional repressor XynR [Escherichia coli str. K-12 substr. MG1655]	7	27821	1	1	1	0	0	1	0	0	0
NP_418781.1	DNA replication protein DnaC [Escherichia coli str. K-12 substr. MG1655]	9.1	27917	1	1	0	0	0	0	0	0	0
NP_418124.4	sensory histidine kinase UhpB [Escherichia coli str. K-12 substr. MG1655]	8.2	56270	1	1	0	0	0	0	0	0	0
NP_418202.4	regulatory ATPase RavA [Escherichia coli str. K-12 substr. MG1655]	6.1	56354	1	1	1	0	0	0	0	1	0
NP_416284.1	putative DNA-binding transcriptional regulator YdjF [Escherichia coli str. K-12 substr. MG1655]	6.5	28244	1	1	0	0	0	0	0	0	0
NP_417098.1	tRNA m(1)G37 methyltransferase [Escherichia coli str. K-12 substr. MG1655]	5.5	28404	1	1	0	0	0	0	0	0	0
NP_418353.1	CDP-diacylglycerol diphosphatase [Escherichia coli str. K-12 substr. MG1655]	8.7	28433	1	1	0	0	0	0	0	0	0
NP_418320.2	DNA-binding transcriptional dual regulator CsqR [Escherichia coli str. K-12 substr. MG1655]	5.6	28490	1	1	1	0	1	0	0	0	0
NP_415361.1	DNA-binding transcriptional repressor DeoR [Escherichia coli str. K-12 substr. MG1655]	7.6	28530	1	1	0	0	0	0	0	0	0
NP_416809.1	lysine/arginine/ornithine ABC transporter/histidine ABC transporter, ATP binding subunit [Escherichia coli str. K-12 substr. MG1655]	7.9	28635	1	1	0	0	0	0	0	0	0
NP_416567.4	inner membrane protein YegH [Escherichia coli str. K-12 substr. MG1655]	5.1	59412	1	2	0	0	0	0	0	0	0
NP_417529.1	undecaprenyl pyrophosphate phosphatase [Escherichia coli str. K-12 substr. MG1655]	8.5	29739	1	1	1	0	0	0	0	1	0
NP_414901.1	taurine ABC transporter membrane subunit [Escherichia coli str. K-12 substr. MG1655]	10.6	29793	1	1	0	0	0	0	0	0	0
NP_415242.1	endonuclease VIII [Escherichia coli str. K-12 substr. MG1655]	7.8	29826	1	1	1	0	0	0	1	0	0
NP_418489.1	putative transporter YjcE [Escherichia coli str. K-12 substr. MG1655]	5.7	60484	1	2	0	0	0	0	0	0	0
NP_418092.1	DNA-formamidopyrimidine glycosylase [Escherichia coli str. K-12 substr. MG1655]	8.7	30271	1	1	1	0	0	0	0	0	1
NP_418331.1	sulfurtransferase for molybdenum cofactor sulfuration [Escherichia coli str. K-12 substr. MG1655]	6	30541	1	1	0	0	0	0	0	0	0
NP_417056.2	putative DNA-binding transcriptional regulator YfhH [Escherichia coli str. K-12 substr. MG1655]	8.9	30688	1	1	1	0	0	0	0	1	0
NP_416659.1	S-formylglutathione hydrolase/S-lactoylglutathione hydrolase [Escherichia coli str. K-12 substr. MG1655]	5.2	31239	1	1	1	0	0	0	1	0	0
YP_026220.1	rhomboid protease GlpG [Escherichia coli str. K-12 substr. MG1655]	9.2	31286	1	1	1	1	0	0	0	0	0
NP_414880.2	DNA-binding transcriptional activator MhpR [Escherichia coli str. K-12 substr. MG1655]	8.9	31302	1	1	1	0	0	1	0	0	0
NP_416161.4	putative membrane fusion protein YdhJ [Escherichia coli str. K-12 substr. MG1655]	7.8	31476	1	1	0	0	0	0	0	0	0
NP_415808.1	putrescine ABC exporter membrane protein SapC [Escherichia coli str. K-12 substr. MG1655]	5.2	31528	1	1	1	0	0	0	1	0	0
NP_418317.1	6-deoxy-6-sulfofructose-1-phosphate aldolase [Escherichia coli str. K-12 substr. MG1655]	5.7	31962	1	1	0	0	0	0	0	0	0
YP_026173.1	putative GTP-binding protein YfjP [Escherichia coli str. K-12 substr. MG1655]	7.1	32074	1	1	0	0	0	0	0	0	0
NP_415877.1	DUF1376 domain-containing protein YdaU [Escherichia coli str. K-12 substr. MG1655]	8.8	32489	1	1	0	0	0	0	0	0	0
NP_415782.1	RNase AM [Escherichia coli str. K-12 substr. MG1655]	6.4	32559	1	1	1	1	0	0	0	0	0
NP_416771.4	ribonuclease BN [Escherichia coli str. K-12 substr. MG1655]	5.7	32909	1	1	1	0	1	0	0	0	0
NP_415099.1	putative exopolysaccharide secretion system auxiliary component [Escherichia coli str. K-12 substr. MG1655]	8.8	33036	1	1	1	0	0	0	1	0	0
NP_418771.1	Type IV methyl-directed restriction enzyme EcoKMrr [Escherichia coli str. K-12 substr. MG1655]	5.7	33499	1	1	0	0	0	0	0	0	0
NP_415855.1	putative LysR-type DNA-binding transcriptional regulator AbgR [Escherichia coli str. K-12 substr. MG1655]	7.7	34036	1	1	1	0	0	0	0	0	1
NP_414899.2	taurine ABC transporter periplasmic binding protein [Escherichia coli str. K-12 substr. MG1655]	6.9	34245	1	1	0	0	0	0	0	0	0
NP_418747.1	DNA-binding transcriptional dual regulator HypT [Escherichia coli str. K-12 substr. MG1655]	5.6	34689	1	1	0	0	0	0	0	0	0
NP_416037.2	PF01062 family inner membrane protein YneE [Escherichia coli str. K-12 substr. MG1655]	7.7	34786	1	1	0	0	0	0	0	0	0
NP_416645.1	tRNA-dihydrouridine(16) synthase [Escherichia coli str. K-12 substr. MG1655]	6.1	35177	1	1	0	0	0	0	0	0	0
NP_418078.1	ADP-heptose:LPS heptosyltransferase 1 [Escherichia coli str. K-12 substr. MG1655]	9	35522	1	1	0	0	0	0	0	0	0
NP_416977.1	hydrogenase 4 component B [Escherichia coli str. K-12 substr. MG1655]	9.1	72535	1	1	2	1	1	0	0	0	0
NP_415952.2	23S rRNA 5-hydroxycytidine C2501 synthase [Escherichia coli str. K-12 substr. MG1655]	6.7	72656	1	1	2	0	1	1	0	0	0
NP_418579.2	EF-P-lysine lysyltransferase [Escherichia coli str. K-12 substr. MG1655]	5.1	36952	1	1	0	0	0	0	0	0	0
NP_415819.4	DNA-binding transcriptional dual regulator PspF [Escherichia coli str. K-12 substr. MG1655]	5.5	36963	1	1	1	0	0	0	1	0	0
NP_415615.1	endolytic murein transglycosylase [Escherichia coli str. K-12 substr. MG1655]	9.4	38223	1	1	0	0	0	0	0	0	0
NP_416141.4	putative oxidoreductase YdgJ [Escherichia coli str. K-12 substr. MG1655]	5.5	38234	1	1	0	0	0	0	0	0	0
NP_415398.1	DUF535 domain-containing protein YbjX [Escherichia coli str. K-12 substr. MG1655]	9.4	38333	1	1	1	0	1	0	0	0	0
NP_417812.1	putative hydrolase YheT [Escherichia coli str. K-12 substr. MG1655]	7.3	38470	1	1	0	0	0	0	0	0	0
NP_416308.4	diguanylate cyclase DgcP [Escherichia coli str. K-12 substr. MG1655]	5	38521	1	1	0	0	0	0	0	0	0
NP_418089.1	lipopolysaccharide core heptosyltransferase 3 [Escherichia coli str. K-12 substr. MG1655]	6.8	38706	1	1	1	0	0	0	0	0	1
NP_415504.1	putative lipoprotein GfcD [Escherichia coli str. K-12 substr. MG1655]	5.8	78638	1	1	2	1	1	0	0	0	0
NP_416886.1	aminopeptidase YpdF [Escherichia coli str. K-12 substr. MG1655]	5.3	39599	1	1	1	1	0	0	0	0	0
NP_417857.1	inner membrane protein IgaA [Escherichia coli str. K-12 substr. MG1655]	5.7	79440	1	1	2	0	0	0	0	1	1
NP_417817.2	putative transporter YhfK [Escherichia coli str. K-12 substr. MG1655]	9.2	79920	1	1	1	0	0	0	0	0	1
NP_416314.1	D-malate/3-isopropylmalate dehydrogenase (decarboxylating) [Escherichia coli str. K-12 substr. MG1655]	5.3	40289	1	1	1	0	0	0	0	0	1
NP_416683.1	putative oligopeptide ABC transporter membrane subunit YejB [Escherichia coli str. K-12 substr. MG1655]	7.9	40335	1	1	0	0	0	0	0	0	0
NP_418725.4	putative endoglucanase with Zn-dependent exopeptidase domain [Escherichia coli str. K-12 substr. MG1655]	5.3	40589	1	1	0	0	0	0	0	0	0
NP_418555.1	lysine decarboxylase 1 [Escherichia coli str. K-12 substr. MG1655]	5.9	81208	1	1	2	1	1	0	0	0	0
[truncated: 55 more rows]

## Sheet: Feuil1
Sample
E07455_MS24-051_1
E07456_MS24-051_2
E07457_MS24-051_3
E07458_MS24-051_4
E07459_MS24-051_5
E07460_MS24-051_6
E07461_MS24-051_7
E07462_MS24-051_8
E07463_MS24-051_9
E07464_MS24-051_10
E07465_MS24-051_11
E07466_MS24-051_12
