# Supplementary material for: Repair of oxidized methionine residues in the chaperone Spy maintains periplasmic proteostasis under chlorite stress in Escherichia coli
Source: PLoS Biol. 2025 Sep 29;23(9):e3003411. doi: 10.1371/journal.pbio.3003411 (PMC12503329; doi:10.1371/journal.pbio.3003411)
Supplement: S2 Data — Proteomic analysis of Spy-derived peptides containing at least one methionine residue in both a wild-type strain and a ∆msrP mutant following chlorite stress. The total number of each peptide analyzed is indicated in the rightmost column. For each peptide, the number of peptides containing one methionine oxidation (or two, when multiple methionine residues are present) is provided. The number of peptides carrying a deamidation modification is also shown, as well as the number of peptides with no detectable modifications (reduced form). (XLSX) [file pbio.3003411.s007.xlsx]

## Sheet: Feuil1
	WT				Delta msrP
Residue	Peptide	Number of peptides		Residue	Peptide	Number of peptides
Met14; Met15	ADTTTAAPADAKPMMHHK	69		Met14; Met15	ADTTTAAPADAKPMMHHK	35
	Oxidation (M) [14]	7			Oxidation (M) [14], Oxidation (M) [15]	14
	Oxidation (M) [14], Oxidation (M) [15]	6			Oxidation (M) [15]	9
	Oxidation (M) [15]	23			(no modification)	12
	(no modification)	33		Met85	AEAQIAKMEEQR	14
Met14; Met15	ADTTTAAPADAKPMMHHKGK	1			Deamidated (NQ) [4], Oxidation (M) [8]	1
	Oxidation (M) [14], Oxidation (M) [15]	1			Oxidation (M) [8]	8
Met85	AEAQIAKMEEQR	14			(no modification)	5
	Oxidation (M) [8]	8		Met85	AEAQIAKMEEQRK	1
	Oxidation (M) [8], Deamidated (NQ) [11]	1			(no modification)	1
	(no modification)	5		Met64	AMHDIIASDTFDK	105
Met64	AMHDIIASDTFDK	85			Oxidation (M) [2]	81
	Oxidation (M) [2]	61			(no modification)	24
	(no modification)	24		Met64	AMHDIIASDTFDKVK	182
Met64	AMHDIIASDTFDKVK	157			Oxidation (M) [2]	120
	Oxidation (M) [2]	91			(no modification)	62
	(no modification)	66		Met64	AMHDIIASDTFDKVKAEAQIAK	33
Met64	AMHDIIASDTFDKVKAEAQIAK	18			Oxidation (M) [2]	19
	Oxidation (M) [2]	7			(no modification)	14
	(no modification)	11		Met93; Met97	ANMLAHMETQNK	100
Met93; Met97	ANMLAHMETQNK	90			Deamidated (NQ) [10]	1
	Deamidated (NQ) [10]	1			Deamidated (NQ) [2]	3
	Deamidated (NQ) [11]	1			Deamidated (NQ) [2], Oxidation (M) [3]	2
	Deamidated (NQ) [2]	2			Oxidation (M) [3]	50
	Deamidated (NQ) [2], Oxidation (M) [3]	1			Oxidation (M) [3], Oxidation (M) [7]	10
	Oxidation (M) [3]	48			Oxidation (M) [7]	14
	Oxidation (M) [3], Oxidation (M) [7]	2			(no modification)	20
	Oxidation (M) [7]	12		Met93; Met97	ANMLAHMETQNKIYNILTPEQK	23
	(no modification)	23			Oxidation (M) [3]	2
Met93; Met97	ANMLAHMETQNKIYNILTPEQK	8			Oxidation (M) [3], Oxidation (M) [7]	6
	Oxidation (M) [3], Oxidation (M) [7]	3			Oxidation (M) [7]	6
	Oxidation (M) [7]	1			Oxidation (M) [7], Deamidated (NQ) [11]	2
	(no modification)	4			(no modification)	7
Met53	DQMKRPPLEER	69		Met93; Met97	ANMLAHMETQNKIYNILTPEQKK	1
	Deamidated (NQ) [2]	3			Oxidation (M) [7]	1
	Deamidated (NQ) [2], Oxidation (M) [3]	1		Met53	DQMKRPPLEER	61
	Oxidation (M) [3]	45			Oxidation (M) [3]	44
	(no modification)	20			(no modification)	17
Met53	DQMKRPPLEERR	3		Met53	DQMKRPPLEERR	4
	(no modification)	3			Oxidation (M) [3]	1
	EIMKGQR	8			(no modification)	3
	Oxidation (M) [3]	3		Met53	EIMKGQR	14
	(no modification)	5			Oxidation (M) [3]	13
Met27; Met28	FGPHQDMMFK	157			(no modification)	1
	Deamidated (NQ) [5]	2		Met27; Met28	FGPHQDMMFK	142
	Oxidation (M) [7]	37			Oxidation (M) [7]	41
	Oxidation (M) [7], Oxidation (M) [8]	29			Oxidation (M) [7], Oxidation (M) [8]	48
	Oxidation (M) [8]	49			Oxidation (M) [8]	31
	(no modification)	40			(no modification)	22
Met27; Met28	FGPHQDMMFKDLNLTDAQK	62		Met27; Met28	FGPHQDMMFKDLNLTDAQK	127
	Oxidation (M) [7]	10			Deamidated (NQ) [5], Oxidation (M) [7], Oxidation (M) [8]	1
	Oxidation (M) [7], Oxidation (M) [8]	23			Oxidation (M) [7]	24
	Oxidation (M) [8]	21			Oxidation (M) [7], Oxidation (M) [8]	72
	(no modification)	8			Oxidation (M) [8]	23
Met27; Met28	GKFGPHQDMMFK	88			(no modification)	7
	Oxidation (M) [10]	38		Met27; Met28	FGPHQDMMFKDLNLTDAQKQQIR	2
	Oxidation (M) [9]	14			Oxidation (M) [7], Oxidation (M) [8]	2
	Oxidation (M) [9], Oxidation (M) [10]	8		Met27; Met28	GKFGPHQDMMFK	123
	(no modification)	28			Oxidation (M) [10]	28
Met27; Met28	GKFGPHQDMMFKDLNLTDAQK	31			Oxidation (M) [9]	16
	Oxidation (M) [10]	11			Oxidation (M) [9], Oxidation (M) [10]	52
	Oxidation (M) [9]	1			(no modification)	27
	Oxidation (M) [9], Oxidation (M) [10]	12		Met27; Met28	GKFGPHQDMMFKDLNLTDAQK	81
	(no modification)	7			Oxidation (M) [10]	25
Met133	GKMPATAEWSHPQFEK	97			Oxidation (M) [9]	6
	Oxidation (M) [3]	74			Oxidation (M) [9], Oxidation (M) [10]	44
	(no modification)	23			(no modification)	6
Met53	GQRDQMKRPPLEER	2		Met133	GKMPATAEWSHPQFEK	87
	(no modification)	2			Oxidation (M) [3]	72
Met93; Met97	KANMLAHMETQNK	128			(no modification)	15
	Deamidated (NQ) [3]	5		Met53	GQRDQMKRPPLEER	2
	Deamidated (NQ) [3], Oxidation (M) [4]	1			(no modification)	2
	Oxidation (M) [4]	61		Met93; Met97	KANMLAHMETQNK	153
	Oxidation (M) [4], Oxidation (M) [8]	12			Deamidated (NQ) [3]	7
	Oxidation (M) [8]	7			Deamidated (NQ) [3], Oxidation (M) [4]	5
	(no modification)	42			Oxidation (M) [4]	60
Met93; Met97	KANMLAHMETQNKIYNILTPEQK	3			Oxidation (M) [4], Oxidation (M) [8]	30
	(no modification)	3			Oxidation (M) [8]	7
Met133	MPATAEWSHPQFEK	112			(no modification)	44
	Deamidated (NQ) [11]	2		Met93; Met97	KANMLAHMETQNKIYNILTPEQK	23
	Oxidation (M) [1]	81			Oxidation (M) [4]	1
	(no modification)	29			Oxidation (M) [4], Oxidation (M) [8]	11
Met46	QQIREIMK	1			Oxidation (M) [8]	2
	(no modification)	1			(no modification)	9
Met46	QQIREIMKGQR	1		Met133	MPATAEWSHPQFEK	80
	(no modification)	1			Oxidation (M) [1]	58
Met64	RAMHDIIASDTFDK	66			(no modification)	22
	Oxidation (M) [3]	39		Met53	QQIREIMKGQR	1
	(no modification)	27			(no modification)	1
Met64	RAMHDIIASDTFDKVK	148		Met64	RAMHDIIASDTFDK	79
	Oxidation (M) [3]	72			Oxidation (M) [3]	58
	(no modification)	76			(no modification)	21
Met85	VKAEAQIAKMEEQR	11		Met64	RAMHDIIASDTFDKVK	174
	Oxidation (M) [10]	9			Oxidation (M) [3]	109
	(no modification)	2			(no modification)	65
	()			Met85	VKAEAQIAKMEEQR	17
	Total number of peptides	1429			Deamidated (NQ) [6], Oxidation (M) [10]	2
					Oxidation (M) [10]	13
					(no modification)	2
					()
					(no modification)
					Total number of peptides	1664
