# Supplementary material for: Repair of oxidized methionine residues in the chaperone Spy maintains periplasmic proteostasis under chlorite stress in Escherichia coli
Source: PLoS Biol. 2025 Sep 29;23(9):e3003411. doi: 10.1371/journal.pbio.3003411 (PMC12503329; doi:10.1371/journal.pbio.3003411)
Supplement: S3 Data — All numerical values used to generate Figs 1C, 4C, 4D S1A, and S1B are provided in this document. It includes replicate values, means, and errors, presented in the order in which they appear in the manuscript. (XLSX) [file pbio.3003411.s008.xlsx]

## Sheet: Feuil1
S3 Data
Numerical values sup files
Loiseau et al.
Fig 1C
	B-galactosidase activity (spy-lacZ)
	#1	#2	#3			means	errors
wt no stress	72	67	74		wt no stress	71	3.60555
wt + NaClO2	2008	2476	1425		wt + NaClO2	1969.67	526.548
∆cpxR no stress	56	57	47		∆cpxR no stress	53.3333	5.50757
∆cpxR + NaClO2	752	764	746		∆cpxR + NaClO2	754	9.16515
∆baeR no stress	52	56	63		∆baeR no stress	57	5.56776
∆baeR + NaClO2	77	85	81		∆baeR + NaClO2	81	4
Fig 4C left
																		means								errors
Time [s]	no DTT #1	no DTT #2	no DTT #3	with DTT #1	with DTT #2	with DTT #3	Spy #1	Spy #2	Spy #3	Spy-ox #1	Spy-ox #2	Spy-ox #3	SpyMtoQ #1	SpyMtoQ #2	SpyMtoQ #3			Time [s]	no DTT	with DTT	Spy	Spy-ox	SpyMtoQ			Time [s]	no DTT	with DTT	Spy	Spy-ox	SpyMtoQ
0	0.1905	0.1913	0.1885	0.1918	0.1929	0.1936	0.1987	0.1972	0.2029	0.2153	0.2119	0.214	0.2134	0.2181	0.2183			0	0.1901	0.192767	0.1996	0.213733	0.2166			0	0.00144222	0.000907377	0.00295466	0.00171561	0.00277308
300.018	0.1911	0.1939	0.1892	0.1939	0.1951	0.1957	0.2017	0.1999	0.2056	0.2182	0.2146	0.2174	0.2154	0.2206	0.2213			300.018	0.1914	0.1949	0.2024	0.216733	0.2191			300.018	0.00236432	0.000916515	0.00291376	0.00189033	0.00322335
600.022	0.1914	0.1937	0.1895	0.1951	0.1966	0.2015	0.202	0.2006	0.2064	0.2192	0.2161	0.2196	0.2163	0.2221	0.2227			600.022	0.191533	0.197733	0.203	0.2183	0.220367			600.022	0.00210317	0.00334714	0.00302655	0.00191572	0.00353459
900.027	0.1919	0.1941	0.1895	0.1962	0.1976	0.2013	0.2021	0.2007	0.2067	0.2197	0.2165	0.2209	0.2172	0.2229	0.223			900.027	0.191833	0.198367	0.203167	0.219033	0.221033			900.027	0.00230072	0.00263502	0.003139	0.0022745	0.00332014
1200.04	0.1922	0.1946	0.1898	0.1968	0.1983	0.2037	0.2021	0.2009	0.2071	0.2201	0.2166	0.2212	0.2185	0.2238	0.2233			1200.04	0.1922	0.1996	0.203367	0.2193	0.221867			1200.04	0.0024	0.00362905	0.00328836	0.00240208	0.00292632
1500.05	0.192	0.1944	0.1896	0.197	0.1981	0.2038	0.2023	0.2011	0.2071	0.2201	0.2167	0.2213	0.2187	0.2245	0.2239			1500.05	0.192	0.199633	0.2035	0.219367	0.222367			1500.05	0.0024	0.00365011	0.0031749	0.00238607	0.00318957
1800.07	0.1922	0.1945	0.1901	0.1977	0.1988	0.2039	0.2027	0.2015	0.2075	0.2206	0.2163	0.2212	0.2191	0.2248	0.224			1800.07	0.192267	0.200133	0.2039	0.219367	0.222633			1800.07	0.00220076	0.00330807	0.0031749	0.0026727	0.00308599
2100.08	0.1924	0.1941	0.1897	0.1981	0.199	0.2065	0.2024	0.2015	0.2072	0.2204	0.2161	0.2214	0.2192	0.2246	0.2243			2100.08	0.192067	0.2012	0.2037	0.2193	0.2227			2100.08	0.00221886	0.00461194	0.00306431	0.00281603	0.0030348
2400.1	0.1924	0.1947	0.1901	0.199	0.2002	0.208	0.2036	0.2016	0.2074	0.2202	0.2163	0.2214	0.2202	0.2254	0.2253			2400.1	0.1924	0.2024	0.2042	0.2193	0.223633			2400.1	0.0023	0.00488672	0.00294618	0.00266646	0.00297377
2700.1	0.1924	0.1944	0.19	0.2011	0.2024	0.2112	0.203	0.2016	0.2075	0.2206	0.2161	0.2195	0.2217	0.227	0.227			2700.1	0.192267	0.2049	0.204033	0.218733	0.225233			2700.1	0.00220303	0.00549454	0.00308275	0.00234592	0.00305996
3000.11	0.1925	0.1947	0.1901	0.2325	0.2393	0.2468	0.2032	0.2018	0.2076	0.2206	0.2163	0.2218	0.2258	0.2305	0.2308			3000.11	0.192433	0.239533	0.2042	0.219567	0.229033			3000.11	0.00230072	0.00715285	0.00302655	0.00289194	0.00280416
3300.13	0.1926	0.1951	0.1903	0.3214	0.3339	0.3431	0.2031	0.2019	0.2078	0.2206	0.2167	0.2217	0.2703	0.2704	0.2683			3300.13	0.192667	0.3328	0.204267	0.219667	0.269667			3300.13	0.00240069	0.0108917	0.00311823	0.00262742	0.00118462
3600.14	0.1928	0.1949	0.1902	0.4072	0.4269	0.4273	0.2034	0.202	0.2077	0.2212	0.2168	0.2217	0.3566	0.351	0.3486			3600.14	0.192633	0.420467	0.204367	0.2199	0.352067			3600.14	0.00235443	0.011491	0.00297041	0.00269629	0.00410528
3900.15	0.1928	0.1948	0.1903	0.4795	0.5055	0.502	0.2029	0.2021	0.2079	0.2219	0.2173	0.2219	0.4347	0.4288	0.4243			3900.15	0.192633	0.495667	0.2043	0.220367	0.429267			3900.15	0.00225462	0.0141097	0.00314325	0.00265581	0.00521568
4200.16	0.1926	0.195	0.1903	0.5436	0.5699	0.5608	0.2035	0.2019	0.2076	0.225	0.2174	0.2217	0.5003	0.4921	0.4876			4200.16	0.192633	0.5581	0.204333	0.221367	0.493333			4200.16	0.00235018	0.0133563	0.00293995	0.00381095	0.0064392
4500.17	0.1928	0.1953	0.1904	0.602	0.6179	0.6017	0.203	0.202	0.2079	0.2425	0.2194	0.2209	0.5518	0.5412	0.5363			4500.17	0.192833	0.6072	0.2043	0.2276	0.5431			4500.17	0.00245017	0.00926769	0.00315753	0.0129256	0.00792275
4800.18	0.1926	0.1947	0.1905	0.6376	0.6567	0.6367	0.2039	0.2021	0.2076	0.2814	0.227	0.223	0.5897	0.5804	0.5737			4800.18	0.1926	0.643667	0.204533	0.2438	0.581267			4800.18	0.0021	0.0112962	0.00280416	0.0326239	0.00803513
5100.19	0.1926	0.1945	0.1906	0.6567	0.6718	0.6555	0.2027	0.202	0.2077	0.3232	0.2482	0.225	0.6159	0.6085	0.5938			5100.19	0.192567	0.661333	0.204133	0.265467	0.606067			5100.19	0.00195021	0.00908424	0.00310859	0.0513265	0.0112491
5400.19	0.1929	0.1948	0.1905	0.7119	0.6833	0.6556	0.2031	0.2021	0.208	0.3592	0.281	0.2338	0.6132	0.6125	0.6081			5400.19	0.192733	0.6836	0.2044	0.291333	0.611267			5400.19	0.00215484	0.0281512	0.00315753	0.0633354	0.00276466
5700.2	0.1926	0.195	0.1903	0.6845	0.6886	0.6621	0.2028	0.202	0.2078	0.3858	0.3114	0.2525	0.629	0.6028	0.6189			5700.2	0.192633	0.6784	0.2042	0.316567	0.6169			5700.2	0.00235018	0.0142643	0.00314325	0.0668	0.013214
6000.22	0.1928	0.1948	0.1903	0.6683	0.6971	0.6195	0.203	0.202	0.2076	0.4	0.3374	0.2795	0.6092	0.6138	0.6178			6000.22	0.192633	0.661633	0.2042	0.338967	0.6136			6000.22	0.00225462	0.0392272	0.00298664	0.0602653	0.00430349
6300.23	0.1927	0.1951	0.1904	0.6637	0.7028	0.6259	0.203	0.202	0.2078	0.4006	0.3571	0.3062	0.5842	0.6076	0.6247			6300.23	0.192733	0.664133	0.204267	0.354633	0.6055			6300.23	0.00235018	0.0384518	0.00310054	0.0472483	0.0203315
6600.24	0.193	0.1953	0.1904	0.7217	0.7099	0.5905	0.2033	0.202	0.2078	0.3994	0.3667	0.3276	0.5657	0.5942	0.594			6600.24	0.1929	0.674033	0.204367	0.364567	0.584633			6600.24	0.00245153	0.0725822	0.00304357	0.0359475	0.0163971
6900.24	0.1928	0.1952	0.1907	0.7491	0.62	0.5856	0.2032	0.202	0.2078	0.4042	0.3754	0.3444	0.5522	0.5875	0.6008			6900.24	0.1929	0.651567	0.204333	0.374667	0.580167			6900.24	0.00225167	0.0861998	0.00306159	0.0299067	0.0251162
7200.25	0.1927	0.1947	0.1905	0.8427	0.6769	0.6064	0.203	0.2018	0.2076	0.3972	0.376	0.3539	0.5618	0.589	0.5882			7200.25	0.192633	0.708667	0.204133	0.3757	0.579667			7200.25	0.00210079	0.121311	0.00306159	0.0216516	0.0154782
7500.26	0.1926	0.1948	0.1906	0.8617	0.7434	0.5906	0.2032	0.202	0.2077	0.3972	0.3708	0.3559	0.5532	0.5865	0.5799			7500.26	0.192667	0.7319	0.2043	0.374633	0.5732			7500.26	0.00210079	0.135915	0.003005	0.0209151	0.0176321
7800.26	0.1928	0.1949	0.1906	0.9242	0.7815	0.5832	0.2031	0.202	0.2077	0.3952	0.3732	0.3583	0.5463	0.5781	0.5855			7800.26	0.192767	0.762967	0.204267	0.375567	0.569967			7800.26	0.00215019	0.171254	0.00302379	0.0185635	0.0208272
8100.27	0.1928	0.1952	0.1905	0.84	0.7074	0.5734	0.2029	0.2017	0.2076	0.4071	0.3611	0.3601	0.5583	0.6001	0.5808			8100.27	0.192833	0.706933	0.204067	0.3761	0.579733			8100.27	0.00235018	0.133301	0.00311823	0.0268514	0.0209204
8400.28	0.193	0.1955	0.1906	0.8568	0.6669	0.552	0.2032	0.2021	0.2079	0.3993	0.3653	0.3617	0.5537	0.5657	0.5466			8400.28	0.193033	0.6919	0.2044	0.375433	0.555333			8400.28	0.00245017	0.15393	0.00308058	0.0207474	0.00965419
8700.28	0.1929	0.195	0.1905	0.8366	0.6571	0.541	0.203	0.2019	0.2076	0.4019	0.3578	0.363	0.5571	0.597	0.55			8700.28	0.1928	0.678233	0.204167	0.374233	0.568033			8700.28	0.00225167	0.148929	0.00302379	0.0241007	0.0253358
Fig 4C right
																		means								errors
Time [s]	no DTT #1	no DTT #2	no DTT #3	with DTT#1	with DTT#2	with DTT#3	Spy MsrP DithioBV#1	Spy MsrP DithioBV#2	Spy MsrP DithioBV#3	Spy-ox MsrP Dithio#1	Spy-ox MsrP Dithio#2	Spy-ox MsrP Dithio#3	Spy-ox MsrP DithioBV#1	Spy-ox MsrP DithioBV#2	Spy-ox MsrP DithioBV#3			Time [s]	no DTT	with DTT	Spy MsrP DithioBV	Spy-ox MsrP Dithio	Spy-ox MsrP DithioBV			Time [s]	no DTT	with DTT	Spy MsrP DithioBV	Spy-ox MsrP Dithio	Spy-ox MsrP DithioBV
0	0.3642	0.3092	0.2582	0.2608	0.2203	0.1991	0.1951	0.1794	0.1798	0.1852	0.1846	0.1866	0.1843	0.1928	0.185			0	0.310533	0.226733	0.184767	0.185467	0.187367			0	0.0530126	0.0313491	0.00895116	0.00102632	0.0047184
300.015	0.2486	0.2071	0.191	0.1877	0.1884	0.189	0.1857	0.1791	0.1801	0.1875	0.1867	0.1887	0.185	0.1909	0.1835			300.015	0.215567	0.188367	0.181633	0.187633	0.186467			300.015	0.0297187	0.000650641	0.00355715	0.00100664	0.00391195
600.021	0.1931	0.1833	0.183	0.1891	0.1901	0.1905	0.1854	0.1789	0.1794	0.1889	0.1882	0.19	0.1845	0.1907	0.1845			600.021	0.186467	0.1899	0.181233	0.189033	0.186567			600.021	0.00574659	0.00072111	0.00361709	0.000907377	0.00357957
900.033	0.1893	0.1841	0.1836	0.1899	0.1914	0.192	0.1855	0.1792	0.1797	0.1896	0.1892	0.191	0.1856	0.1902	0.1836			900.033	0.185667	0.1911	0.181467	0.189933	0.186467			900.033	0.00315647	0.00108167	0.0035019	0.000945163	0.00338428
1200.05	0.1893	0.1844	0.1839	0.1905	0.1913	0.192	0.1852	0.1789	0.1806	0.1903	0.1897	0.1914	0.1865	0.1896	0.1842			1200.05	0.185867	0.191267	0.181567	0.190467	0.186767			1200.05	0.00298385	0.000750555	0.00325935	0.000862168	0.00270986
1500.06	0.1892	0.1843	0.1839	0.1907	0.1917	0.1923	0.1851	0.1789	0.1796	0.1904	0.1898	0.1905	0.185	0.1909	0.1842			1500.06	0.1858	0.191567	0.1812	0.190233	0.1867			1500.06	0.00295127	0.00080829	0.00339559	0.000378594	0.00365923
1800.07	0.1892	0.1846	0.1841	0.1913	0.1925	0.193	0.1849	0.1787	0.1799	0.191	0.1905	0.1909	0.1853	0.1905	0.1847			1800.07	0.185967	0.192267	0.181167	0.1908	0.186833			1800.07	0.00281129	0.000873689	0.00328836	0.000264575	0.00318957
2100.08	0.1892	0.1845	0.1842	0.1926	0.1945	0.1949	0.1848	0.1786	0.1798	0.1914	0.1902	0.1916	0.1854	0.1909	0.185			2100.08	0.185967	0.194	0.181067	0.191067	0.1871			2100.08	0.00280416	0.00122882	0.00328836	0.000757188	0.00329697
2400.09	0.189	0.1846	0.1843	0.1979	0.2121	0.2058	0.185	0.1786	0.1798	0.1926	0.1916	0.193	0.1855	0.191	0.1848			2400.09	0.185967	0.205267	0.181133	0.1924	0.1871			2400.09	0.00263122	0.00711501	0.00340196	0.00072111	0.00339559
2700.09	0.1888	0.1846	0.1844	0.2822	0.331	0.3217	0.1849	0.1786	0.1808	0.1964	0.1953	0.1966	0.1857	0.1908	0.1846			2700.09	0.185933	0.311633	0.181433	0.1961	0.187033			2700.09	0.00248462	0.0259107	0.00319739	0.0007	0.00330807
3000.1	0.1887	0.1848	0.1844	0.3828	0.4136	0.4252	0.1849	0.1783	0.1801	0.2227	0.2244	0.2264	0.1858	0.1916	0.1851			3000.1	0.185967	0.4072	0.1811	0.2245	0.1875			3000.1	0.00237557	0.0219126	0.00341174	0.00185203	0.00356791
3300.11	0.1887	0.1848	0.1843	0.4143	0.4506	0.4508	0.1849	0.1784	0.18	0.2716	0.2718	0.2725	0.1858	0.1911	0.1851			3300.11	0.185933	0.438567	0.1811	0.271967	0.187333			3300.11	0.00240901	0.0210158	0.00338674	0.000472582	0.00328075
3600.12	0.1886	0.1846	0.1842	0.4278	0.4692	0.4766	0.1849	0.1784	0.1799	0.3044	0.3008	0.3053	0.1858	0.1915	0.1851			3600.12	0.1858	0.457867	0.181067	0.3035	0.187467			3600.12	0.00243311	0.0263001	0.00340343	0.00238118	0.00351046
3900.13	0.1887	0.1848	0.1844	0.4254	0.4617	0.4909	0.185	0.1784	0.1802	0.3166	0.3171	0.3258	0.1859	0.1917	0.1854			3900.13	0.185967	0.459333	0.1812	0.319833	0.187667			3900.13	0.00237557	0.0328141	0.00341174	0.00517333	0.0035019
4200.14	0.1887	0.1848	0.1844	0.4461	0.4839	0.4851	0.1855	0.1785	0.1804	0.3291	0.3289	0.3369	0.186	0.1912	0.1854			4200.14	0.185967	0.4717	0.181467	0.331633	0.187533			4200.14	0.00237557	0.0221784	0.00361985	0.00456216	0.00318957
4500.15	0.1886	0.1848	0.1843	0.4428	0.4733	0.5183	0.1855	0.1796	0.1801	0.3337	0.3286	0.3406	0.186	0.1924	0.1857			4500.15	0.1859	0.478133	0.181733	0.3343	0.188033			4500.15	0.0023516	0.0379814	0.00327159	0.00602246	0.00378462
4800.17	0.1886	0.1848	0.1851	0.4255	0.4748	0.5039	0.1853	0.1785	0.1802	0.3357	0.3338	0.3507	0.1861	0.1909	0.1866			4800.17	0.186167	0.468067	0.181333	0.340067	0.187867			4800.17	0.00211266	0.0396313	0.00353883	0.00925761	0.00263881
5100.2	0.1886	0.1847	0.1842	0.4307	0.4952	0.5011	0.1852	0.1784	0.18	0.3394	0.3445	0.3438	0.186	0.1915	0.1857			5100.2	0.185833	0.475667	0.1812	0.342567	0.187733			5100.2	0.00240901	0.0390539	0.00355528	0.00276466	0.00326548
5400.23	0.1887	0.1849	0.1846	0.446	0.5286	0.5386	0.1851	0.1801	0.1803	0.3348	0.331	0.3447	0.1861	0.1921	0.1859			5400.23	0.186067	0.5044	0.181833	0.336833	0.188033			5400.23	0.00228546	0.0508224	0.00283078	0.00707272	0.00352326
5700.24	0.1887	0.1849	0.1843	0.4315	0.5122	0.5261	0.1856	0.1785	0.1805	0.3328	0.3231	0.3468	0.1862	0.1914	0.1855			5700.24	0.185967	0.489933	0.181533	0.334233	0.1877			5700.24	0.00238607	0.0510798	0.00366106	0.0119148	0.00322335
6000.27	0.189	0.185	0.1845	0.4273	0.5015	0.5347	0.1852	0.1787	0.1806	0.3381	0.3444	0.3585	0.1862	0.1917	0.1859			6000.27	0.186167	0.487833	0.1815	0.347	0.187933			6000.27	0.00246644	0.0549888	0.00334215	0.0104456	0.00326548
6300.28	0.1887	0.185	0.1845	0.4374	0.483	0.5293	0.1852	0.1787	0.1803	0.3432	0.3312	0.3495	0.1862	0.1916	0.1859			6300.28	0.186067	0.483233	0.1814	0.3413	0.1879			6300.28	0.0022942	0.0459504	0.00338674	0.00929677	0.0032078
6600.3	0.1887	0.185	0.1844	0.4368	0.4928	0.5352	0.1851	0.1785	0.1803	0.3339	0.3335	0.3557	0.1863	0.1916	0.1855			6600.3	0.186033	0.488267	0.1813	0.341033	0.1878			6600.3	0.00232881	0.0493564	0.00341174	0.0127033	0.00331512
6900.32	0.1887	0.185	0.1845	0.4379	0.4459	0.5237	0.1851	0.1786	0.1804	0.3361	0.3396	0.3373	0.1863	0.1912	0.1871			6900.32	0.186067	0.469167	0.181367	0.337667	0.1882			6900.32	0.0022942	0.0473963	0.00335609	0.00177858	0.00262869
7200.34	0.1887	0.1849	0.1845	0.4368	0.4483	0.5198	0.1852	0.1785	0.1804	0.3295	0.3347	0.346	0.1863	0.1916	0.1857			7200.34	0.186033	0.4683	0.181367	0.336733	0.187867			7200.34	0.00231805	0.0449694	0.00345302	0.00843584	0.00324705
7500.35	0.1887	0.1849	0.1846	0.449	0.4644	0.5154	0.1853	0.1786	0.1804	0.3405	0.3347	0.358	0.1864	0.192	0.186			7500.35	0.186067	0.476267	0.181433	0.3444	0.188133			7500.35	0.00228546	0.0347542	0.00346747	0.0121297	0.0033546
7800.37	0.1886	0.185	0.1845	0.4517	0.4526	0.5234	0.1853	0.1785	0.1805	0.338	0.3207	0.3471	0.1864	0.1922	0.1856			7800.37	0.186033	0.4759	0.181433	0.335267	0.188067			7800.37	0.00223681	0.0411387	0.00349476	0.0134106	0.00360185
8100.38	0.1884	0.1848	0.1843	0.443	0.458	0.5311	0.1857	0.1785	0.1805	0.3312	0.3219	0.3551	0.1862	0.1916	0.186			8100.38	0.185833	0.477367	0.181567	0.336067	0.187933			8100.38	0.00223681	0.0471349	0.00371663	0.0171267	0.003177
8400.4	0.1884	0.185	0.1845	0.4506	0.4648	0.5335	0.1855	0.1786	0.1805	0.3363	0.3299	0.346	0.1865	0.1918	0.1861			8400.4	0.185967	0.482967	0.181533	0.3374	0.188133			8400.4	0.00212211	0.0443354	0.00356417	0.00810617	0.00318172
8700.42	0.1885	0.1851	0.1856	0.4434	0.459	0.5313	0.1854	0.1786	0.1804	0.3332	0.3209	0.3467	0.1864	0.1923	0.1862			8700.42	0.1864	0.4779	0.181467	0.3336	0.1883			8700.42	0.00183576	0.0468989	0.00352326	0.0129047	0.00346554
Fig 4D
	Spy#1	Spy#2	Spy#3	Spy-ox#1	Spy-ox#2	Spy-ox#3	Spy-ox MsrP/Dt/BV#1	Spy-ox MsrP/Dt/BV#2	Spy-ox MsrP/Dt/BV#3
Met27	36.1702	26.6332	39.485	57.4074	31.25	57.1429	55.0239	41.8251	45.7399
Met28	21.9858	22.1106	26.6094	62.963	31.25	62.8571	37.3206	29.3233	33.6323
Met46	33.3333	27.2727	22.2222	100	100	100	84.6154	50	50
Met53			25	95.8333	100	100	88.2353	81.8182	76.4706
Met64	17.8571	64.2553	43.3846	71.1111	60	91.2281	57.7061	55.5556	25.7426
Met93	47.2441	40.1575	44.898	97.1429	100	100	33.1683	39.645	45.0292
Met97	24.4094	22.8346	25.5102	74.2857	100	70.8333	40.5941	24.8521	23.9766
Met133	56.3218	50.3937	46.4789	100	75	100	65.4206	49.2647	53.2847
Means	Spy	Spy-ox	Spy-ox MsrP/Dithio/BV
Met27	34.0961	48.6001	47.5296
Met28	23.5686	52.3567	33.4254
Met46	27.6094	100	61.5385
Met53	25	98.6111	82.1747
Met64	41.8324	74.1131	46.3347
Met93	44.0998	99.0476	39.2808
Met97	24.2514	81.7063	29.8076
Met133	51.0648	91.6667	55.99
errors	Spy	Spy-ox	Spy-ox MsrP/Dithio/BV
Met27	6.67223	15.0262	6.77898
Met28	2.63418	18.279	4.00265
Met46	5.5632	0	19.9852
Met53		2.40563	5.89045
Met64	23.238	15.829	17.8657
Met93	3.61009	1.64957	5.93884
Met97	1.34476	15.9365	9.35162
Met133	4.95568	14.4338	8.41082
S1A
	B-galactosidase activity (spy-lacZ)
	#1	#2	#3			mean	error
no stress	30.2	30.2	28.3		no stress	29.5667	1.09697
H2O2	11.4	26.9	22.7		H2O2	20.3333	8.01644
PQ	47.3	16.1	14		PQ	25.8	18.6491
Diamide	22.5	21.1	19.4		Diamide	21	1.55242
HOCl	8.93	31.6	27.9		HOCl	22.81	12.162
N-ChT	20.1	24.6	28.5		N-ChT	24.4	4.20357
ClO2	2080	1982	2064		ClO2	2042	52.5738
Tannic acid	3800	3249	3956		Tannic acid	3668.33	371.436
S1B
	B-galactosidase activity (spy-lacZ)
	#1	#2	#3			mean	error
ClO3 0	27	22	7		ClO3 0	18.6667	10.4083
ClO3 6,25	10	21	18		ClO3 6,25	16.3333	5.68624
ClO3 12,5	3	23	19		ClO3 12,5	15	10.583
ClO3 25	30	22	26		ClO3 25	26	4
ClO3 50	68	23	55		ClO3 50	48.6667	23.1589
ClO3 100	260	176	223		ClO3 100	219.667	42.0991
ClO3 200	238	246	225		ClO3 200	236.333	10.5987
